# Supplementary material for: Evaluation of a microfluidic-based point-of-care prototype with customized chip for detection of bacterial clusters
Source: Microbiol Spectr. 2024 Nov 6;12(12):e00862-24. doi: 10.1128/spectrum.00862-24 (PMC11619353; doi:10.1128/spectrum.00862-24)
Supplement: Table S2 — Genomes used for construction of the S. aureus and E. coli. [file spectrum.00862-24-s0002.xlsx]

## Sheet: S. aureus data set
Genus	Species	Strain	Nucleotide accession(s)	Genome level	cgMLST cluster type	MST cluster no.	Part of S. aureus WGS reference dataset	Excluded (less than 95 % cgMLST genes)	Excluded (cluster formation)	Excluded (allelic distance < 100)
Staphylococcus	aureus	71A_S11	CP010940.1	Chromosome	?		x
Staphylococcus	aureus	93b_S9	CP010952.1	Chromosome	10068		x
Staphylococcus	aureus	O11	CP024649.1	Complete genome	5735		x
Staphylococcus	aureus	MW2	NC_003923.1	Complete genome	25	20	x
Staphylococcus	aureus	RF122	NC_007622.1	Complete genome	13		x
Staphylococcus	aureus	ED98	NC_013450.1,NC_013453.1,NC_013451.1,NC_013452.1	Complete genome	32		x
Staphylococcus	aureus	ED133	NC_017337.1	Complete genome	10		x
Staphylococcus	aureus	JKD6159	NC_017338.1,NC_017339.1	Complete genome	23		x
Staphylococcus	aureus	04-02981	NC_017340.1	Complete genome	8		x
Staphylococcus	aureus	ECT-R 2	NC_017343.1,NC_017346.1,NC_017344.1	Complete genome	16		x
Staphylococcus	aureus	T0131	NC_017347.1	Complete genome	30		x
Staphylococcus	aureus	LGA251	NC_017349.1,NC_017348.1	Complete genome	3		x
Staphylococcus	aureus	11819-97	NC_017351.1,NC_017350.1	Complete genome	26		x
Staphylococcus	aureus	71193	NC_017673.1	Chromosome	4		x
Staphylococcus	aureus	M1	NC_021059.1,NC_021060.1	Chromosome	24		x
Staphylococcus	aureus	CA-347	NC_021554.1,NC_021552.1	Complete genome	17		x
Staphylococcus	aureus	Bmb9393	NC_021670.1,NC_021657.1	Complete genome	29		x
Staphylococcus	aureus	6850	NC_022222.1	Complete genome	19		x
Staphylococcus	aureus	CN1	NC_022226.1,NC_022227.1,NC_022228.1	Complete genome	36		x
Staphylococcus	aureus	No.10	NZ_AP015012.1,NZ_AP015013.1	Chromosome	?		x
Staphylococcus	aureus	MI	NZ_AP017320.1,NZ_AP017321.1	Complete genome	13362		x
Staphylococcus	aureus	OC8	NZ_AP017377.1	Complete genome	4279		x
Staphylococcus	aureus	GN3	NZ_AP017891.1	Complete genome	19429	108	x
Staphylococcus	aureus	JP080	NZ_AP017922.1,NZ_AP017923.1	Complete genome	19431		x
Staphylococcus	aureus	SA003	NZ_AP018376.1	Chromosome	?		x
Staphylococcus	aureus	JMUB1273	NZ_AP018922.1	Complete genome	13103		x
Staphylococcus	aureus	JMUB3031	NZ_AP018923.1,NZ_AP018924.1	Complete genome	13105		x
Staphylococcus	aureus	KG-18	NZ_AP019543.1,NZ_AP019544.1	Complete genome	19433	22	x
Staphylococcus	aureus	Tokyo12480	NZ_AP019712.1	Complete genome	19435		x
Staphylococcus	aureus	JRA307	NZ_AP019751.1,NZ_AP019752.1	Complete genome	19436		x
Staphylococcus	aureus	KUH140013	NZ_AP020311.1,NZ_AP020312.1	Complete genome	19437		x
Staphylococcus	aureus	KUH140046	NZ_AP020313.1,NZ_AP020314.1	Complete genome	19438		x
Staphylococcus	aureus	KUH140331	NZ_AP020316.1,NZ_AP020317.1	Complete genome	19440		x
Staphylococcus	aureus	KUH180129	NZ_AP020322.1,NZ_AP020323.1	Complete genome	19444		x
Staphylococcus	aureus	TPS3156	NZ_AP023034.1,NZ_AP023035.1	Complete genome	22959		x
Staphylococcus	aureus	SA23-1	NZ_AP024203.1,NZ_AP024204.1	Complete genome	?		x
Staphylococcus	aureus	S36	NZ_AP024318.1,NZ_AP024319.1	Complete genome	?		x
Staphylococcus	aureus	2007-13	NZ_AP024511.1,NZ_AP024512.1	Complete genome	?		x
Staphylococcus	aureus	TPS5614	NZ_AP025176.1	Complete genome	?		x
Staphylococcus	aureus	TPS6281	NZ_AP025177.1,NZ_AP025178.1	Complete genome	?		x
Staphylococcus	aureus	JP025	NZ_AP025683.1,NZ_AP025684.1	Complete genome	?		x
Staphylococcus	aureus	2395 USA500	NZ_CP007499.1,NZ_CP007500.1	Complete genome	1993		x
Staphylococcus	aureus	FDAARGOS_5	NZ_CP007539.2	Complete genome	1	87	x
Staphylococcus	aureus	H-EMRSA-15	NZ_CP007659.1	Complete genome	1991	121	x
Staphylococcus	aureus	CA15	NZ_CP007674.1,NZ_CP007675.1	Complete genome	2285		x
Staphylococcus	aureus	HUV05	NZ_CP007676.1,NZ_CP007677.1,NZ_CP007678.1,NZ_CP007679.1	Complete genome	2295		x
Staphylococcus	aureus	ATCC 25923	NZ_CP009361.1,NZ_CP009362.1	Complete genome	1126	9	x
Staphylococcus	aureus	FORC_001	NZ_CP009554.1	Complete genome	1707		x
Staphylococcus	aureus	DAR4145	NZ_CP010526.1	Complete genome	1864		x
Staphylococcus	aureus	SA564	NZ_CP010890.1,NZ_CP010891.1	Complete genome	2802		x
Staphylococcus	aureus	RKI4	NZ_CP011528.1,NZ_CP011529.1	Complete genome	9412		x
Staphylococcus	aureus	ZJ5499	NZ_CP011685.1	Complete genome	7793		x
Staphylococcus	aureus	HOU1444-VR	NZ_CP012593.1,NZ_CP012594.1,NZ_CP012595.1,NZ_CP012596.1	Complete genome	2805		x
Staphylococcus	aureus	FORC_027	NZ_CP012692.1	Complete genome	13339		x
Staphylococcus	aureus	JS395	NZ_CP012756.1,NZ_CP012757.1	Complete genome	2806		x
Staphylococcus	aureus	ST20130943	NZ_CP012974.1,NZ_CP012975.1	Complete genome	9420	105	x
Staphylococcus	aureus	FORC_026	NZ_CP013132.1	Complete genome	9411		x
Staphylococcus	aureus	XQ	NZ_CP013137.1	Complete genome	2801		x
Staphylococcus	aureus	RIVM1295	NZ_CP013616.1,NZ_CP013617.1,NZ_CP013618.1	Complete genome	2803		x
Staphylococcus	aureus	RIVM3897	NZ_CP013621.1	Complete genome	7925		x
Staphylococcus	aureus	FDAARGOS_159	NZ_CP014064.2,NZ_CP014063.1	Complete genome	9414		x
Staphylococcus	aureus	MCRF184	NZ_CP014791.1	Complete genome	3230		x
Staphylococcus	aureus	RIVM6519	NZ_CP015173.1,NZ_CP015174.1,NZ_CP015175.1	Complete genome	7623		x
Staphylococcus	aureus	M92	NZ_CP015447.2	Complete genome	13371		x
Staphylococcus	aureus	08-02119	NZ_CP015645.1	Complete genome	9418		x
Staphylococcus	aureus	08-02300	NZ_CP015646.1	Complete genome	9421		x
Staphylococcus	aureus	FORC_039	NZ_CP015817.1,NZ_CP015818.1	Complete genome	13340		x
Staphylococcus	aureus	2148.N	NZ_CP016856.1,NZ_CP025481.1	Complete genome	13114		x
Staphylococcus	aureus	ISU935	NZ_CP017090.1	Complete genome	13342		x
Staphylococcus	aureus	ISU926	NZ_CP017091.1	Complete genome	1197	101	x
Staphylococcus	aureus	FORC_045	NZ_CP017115.1	Complete genome	9423		x
Staphylococcus	aureus	CFSAN007894	NZ_CP017677.1,NZ_CP017678.1	Complete genome	13367	115	x
Staphylococcus	aureus	CFSAN007883	NZ_CP017679.1	Complete genome	13364		x
Staphylococcus	aureus	CFSAN007851	NZ_CP017680.1,NZ_CP017681.1	Complete genome	13360		x
Staphylococcus	aureus	CFSAN007850	NZ_CP017682.1,NZ_CP017683.1	Complete genome	13358		x
Staphylococcus	aureus	CFSAN007847	NZ_CP017684.1	Complete genome	13354		x
Staphylococcus	aureus	CFSAN007835	NZ_CP017685.1	Complete genome	13348		x
Staphylococcus	aureus	SJTUF_J27	NZ_CP019117.1	Complete genome	13370		x
Staphylococcus	aureus	SR434	NZ_CP019563.1,NZ_CP019564.1,NZ_CP019565.1,NZ_CP019566.1,NZ_CP019567.1	Complete genome	7878		x
Staphylococcus	aureus	293G	NZ_CP019591.2	Complete genome	19446		x
Staphylococcus	aureus	GD5	NZ_CP019592.1	Complete genome	13349		x
Staphylococcus	aureus	GD705	NZ_CP019593.2	Complete genome	13355		x
Staphylococcus	aureus	GD1539	NZ_CP019594.2	Complete genome	13346		x
Staphylococcus	aureus	ATCC 6538	NZ_CP020020.1,NZ_CP020021.1	Complete genome	4145	104	x
Staphylococcus	aureus	FORC59	NZ_CP020354.1,NZ_CP020355.1	Complete genome	13118		x
Staphylococcus	aureus	CFSAN007896	NZ_CP020467.1	Complete genome	13120		x
Staphylococcus	aureus	CR14-035	NZ_CP020544.1	Chromosome	?		x
Staphylococcus	aureus	SA112	NZ_CP020553.1	Chromosome	?		x
Staphylococcus	aureus	K17	NZ_CP020713.1	Complete genome	13124	80	x
Staphylococcus	aureus	C8879	NZ_CP020956.1	Complete genome	19447		x
Staphylococcus	aureus	C3948	NZ_CP020957.1	Complete genome	19449		x
Staphylococcus	aureus	H489	NZ_CP020959.1	Complete genome	19450		x
Staphylococcus	aureus	CC5	NZ_CP021105.1	Complete genome	13127		x
Staphylococcus	aureus	13420	NZ_CP021141.1,NZ_CP021142.1,NZ_CP021143.1	Chromosome	?		x
Staphylococcus	aureus	CHU15-056	NZ_CP021171.1	Complete genome	13129		x
Staphylococcus	aureus	080880048-3	NZ_CP021349.1	Chromosome	?		x
Staphylococcus	aureus	101110051-1	NZ_CP021350.1	Chromosome	?		x
Staphylococcus	aureus	101110041-3	NZ_CP021351.1	Chromosome	?		x
Staphylococcus	aureus	0201753-2	NZ_CP021352.1	Chromosome	?		x
Staphylococcus	aureus	EDCC5458	NZ_CP022290.1	Complete genome	13131		x
Staphylococcus	aureus	EDCC5464	NZ_CP022291.1	Complete genome	13132		x
Staphylococcus	aureus	FORC_061	NZ_CP022607.1,NZ_CP022608.1	Complete genome	13135		x
Staphylococcus	aureus	78	NZ_CP022682.1,NZ_CP022683.1	Complete genome	11388	133	x
Staphylococcus	aureus	135	NZ_CP022720.1,NZ_CP022721.1	Complete genome	11406	72	x
Staphylococcus	aureus	61	NZ_CP022893.1	Complete genome	11412	14	x
Staphylococcus	aureus	277	NZ_CP022896.1	Complete genome	11445	94	x
Staphylococcus	aureus	422	NZ_CP022898.1	Complete genome	11319	132	x
Staphylococcus	aureus	143	NZ_CP022899.1	Complete genome	11335	31	x
Staphylococcus	aureus	546	NZ_CP022906.1,NZ_CP022907.1	Complete genome	11360	29	x
Staphylococcus	aureus	164	NZ_CP022910.1,NZ_CP022911.1	Complete genome	13150		x
Staphylococcus	aureus	NMR08	NZ_CP023560.1	Chromosome	?		x
Staphylococcus	aureus	TF3198	NZ_CP023561.1,NZ_CP023562.1	Complete genome	19459		x
Staphylococcus	aureus	O46	NZ_CP025395.1	Complete genome	4144		x
Staphylococcus	aureus	NRS149	NZ_CP026063.1	Complete genome	1710	50	x
Staphylococcus	aureus	NRS484	NZ_CP026066.1	Complete genome	13350		x
Staphylococcus	aureus	NRS153	NZ_CP026067.1	Complete genome	9413		x
Staphylococcus	aureus	NRS146	NZ_CP026068.1	Complete genome	9	3	x
Staphylococcus	aureus	NRS1	NZ_CP026069.1	Complete genome	27	13	x
Staphylococcus	aureus	NRS143	NZ_CP026071.1	Complete genome	9427		x
Staphylococcus	aureus	HPV107	NZ_CP026074.1,NZ_CP026075.1	Complete genome	2763		x
Staphylococcus	aureus	TCH 959	NZ_CP026076.1	Complete genome	13343		x
Staphylococcus	aureus	NRS70	NZ_CP026079.1	Complete genome	14	114	x
Staphylococcus	aureus	FDAARGOS_1	NZ_CP026968.1,NZ_CP026969.1,NZ_CP026970.1,NZ_CP026971.1,NZ_CP026972.1	Complete genome	2767	117	x
Staphylococcus	aureus	CMRSA-6	NZ_CP027788.1	Complete genome	13160		x
Staphylococcus	aureus	CFSAN064037	NZ_CP028165.1	Complete genome	6251		x
Staphylococcus	aureus	CFSAN018750	NZ_CP028189.1	Complete genome	1819		x
Staphylococcus	aureus	IT1-S	NZ_CP028468.1,NZ_CP028469.1	Complete genome	13166	70	x
Staphylococcus	aureus	AR466	NZ_CP029080.1,NZ_CP029079.1	Complete genome	13167		x
Staphylococcus	aureus	AR464	NZ_CP029084.1,NZ_CP029083.1	Complete genome	5087		x
Staphylococcus	aureus	AR462	NZ_CP029086.1,NZ_CP029085.1	Complete genome	13171		x
Staphylococcus	aureus	SVH7513	NZ_CP029166.1,NZ_CP029167.1,NZ_CP029165.1	Complete genome	13173		x
Staphylococcus	aureus	PTDrAP2	NZ_CP029172.1,NZ_CP029168.1,NZ_CP029169.1,NZ_CP029170.1,NZ_CP029171.1	Complete genome	13175		x
Staphylococcus	aureus	aureus	NZ_CP029198.1,NZ_CP029199.1	Complete genome	19461		x
Staphylococcus	aureus	MOK042	NZ_CP029627.1,NZ_CP029628.1	Complete genome	13177		x
Staphylococcus	aureus	MOK063	NZ_CP029629.1	Complete genome	13180		x
Staphylococcus	aureus	AR_0472	NZ_CP029649.1,NZ_CP029648.1	Complete genome	13182	77	x
Staphylococcus	aureus	AR_0471	NZ_CP029652.1,NZ_CP029650.1,NZ_CP029651.1	Complete genome	13184		x
Staphylococcus	aureus	AR_0470	NZ_CP029653.1	Complete genome	13185		x
Staphylococcus	aureus	AR_0469	NZ_CP029655.1,NZ_CP029654.1	Complete genome	13187		x
Staphylococcus	aureus	AR_0467	NZ_CP029658.1,NZ_CP029659.1	Complete genome	13190		x
Staphylococcus	aureus	AR_0222	NZ_CP029671.1,NZ_CP029670.1	Complete genome	13196		x
Staphylococcus	aureus	AR_0220	NZ_CP029673.1,NZ_CP029672.1	Complete genome	13197		x
Staphylococcus	aureus	CMRSA-3	NZ_CP029685.1	Complete genome	13201		x
Staphylococcus	aureus	Smith	NZ_CP029751.1,NZ_CP029750.1	Complete genome	22961		x
Staphylococcus	aureus	M51	NZ_CP030137.1	Complete genome	19464		x
Staphylococcus	aureus	AR_475	NZ_CP030323.1,NZ_CP030324.1	Complete genome	13202		x
Staphylococcus	aureus	13	NZ_CP031265.1	Complete genome	19466		x
Staphylococcus	aureus	28	NZ_CP031664.1,NZ_CP031665.1,NZ_CP031666.1	Complete genome	11389	89	x
Staphylococcus	aureus	199	NZ_CP031667.1,NZ_CP031668.1,NZ_CP031669.1	Complete genome	11425	88	x
Staphylococcus	aureus	64	NZ_CP031670.1,NZ_CP031671.1,NZ_CP031672.1	Complete genome	11425	88	x
Staphylococcus	aureus	MOZ66	NZ_CP031673.1	Complete genome	13299		x
Staphylococcus	aureus	NX-T55	NZ_CP031839.1,NZ_CP031840.1	Complete genome	13110		x
Staphylococcus	aureus	CFSAN082783	NZ_CP031886.1,NZ_CP031887.1	Complete genome	19467		x
Staphylococcus	aureus	O326	NZ_CP032481.1	Complete genome	19470	113	x
Staphylococcus	aureus	WH3018	NZ_CP033085.1	Chromosome	?		x
Staphylococcus	aureus	WH9628	NZ_CP033086.1	Chromosome	?		x
Staphylococcus	aureus	ST20130944	NZ_CP033112.1,NZ_CP033113.1	Complete genome	19471	95	x
Staphylococcus	aureus	Zhenghai	NZ_CP033117.1	Chromosome	?		x
Staphylococcus	aureus	SCDR-SA1	NZ_CP033390.1	Chromosome	?		x
Staphylococcus	aureus	FDAARGOS_504	NZ_CP033865.1	Complete genome	19472		x
Staphylococcus	aureus	P1D9C1	NZ_CP033996.1,NZ_CP033994.1,NZ_CP033995.1	Complete genome	19474	4	x
Staphylococcus	aureus	O267	NZ_CP034102.1	Complete genome	19476		x
Staphylococcus	aureus	80wphwpl	NZ_CP034349.1	Complete genome	19475	92	x
Staphylococcus	aureus	PMB 64-1	NZ_CP034486.1	Complete genome	19478		x
Staphylococcus	aureus	PCFH-226	NZ_CP035005.1,NZ_CP035006.1	Complete genome	19479	102	x
Staphylococcus	aureus	LAC	NZ_CP035369.1,NZ_CP035370.1	Complete genome	33	1	x
Staphylococcus	aureus	NF25	NZ_CP035415.1,NZ_CP035416.1	Chromosome	?		x
Staphylococcus	aureus	VB31683	NZ_CP035671.1	Complete genome	19481		x
Staphylococcus	aureus	04-002	NZ_CP038021.1	Complete genome	19483		x
Staphylococcus	aureus	MJ015	NZ_CP038183.1,NZ_CP038184.1,NZ_CP038185.1	Complete genome	22962		x
Staphylococcus	aureus	MJ163	NZ_CP038229.1,NZ_CP038230.1	Complete genome	22963		x
Staphylococcus	aureus	O55	NZ_CP038268.1	Complete genome	19484		x
Staphylococcus	aureus	O331	NZ_CP038269.1	Complete genome	19485		x
Staphylococcus	aureus	B119	NZ_CP038460.1	Complete genome	19469	111	x
Staphylococcus	aureus	O217	NZ_CP038461.1	Complete genome	?		x
Staphylococcus	aureus	O268	NZ_CP038612.1	Complete genome	19486		x
Staphylococcus	aureus	O82	NZ_CP038819.1	Complete genome	19487		x
Staphylococcus	aureus	Lr12	NZ_CP039162.1,NZ_CP039163.1	Complete genome	19492		x
Staphylococcus	aureus	NRRL B-41012	NZ_CP039759.1,NZ_CP039760.1	Chromosome	?		x
Staphylococcus	aureus	GD487	NZ_CP040229.2	Complete genome	19497		x
Staphylococcus	aureus	GD1108	NZ_CP040230.2	Complete genome	19498		x
Staphylococcus	aureus	GD1706	NZ_CP040232.1	Complete genome	19499		x
Staphylococcus	aureus	GD1696	NZ_CP040233.2	Complete genome	19500		x
Staphylococcus	aureus	Col52-A5	NZ_CP040560.1,NZ_CP040561.1	Complete genome	19501		x
Staphylococcus	aureus	J01	NZ_CP040619.1,NZ_CP040620.1,NZ_CP040621.1	Complete genome	19502		x
Staphylococcus	aureus	FDAARGOS_773	NZ_CP040998.1,NZ_CP040999.1,NZ_CP041000.1	Complete genome	1863	21	x
Staphylococcus	aureus	FDAARGOS_766	NZ_CP041010.1,NZ_CP041009.1	Complete genome	11442	127	x
Staphylococcus	aureus	NP66	NZ_CP041037.1	Complete genome	19504		x
Staphylococcus	aureus	B3-14B	NZ_CP042003.1,NZ_CP042007.1,NZ_CP042006.1,NZ_CP042005.1,NZ_CP042004.1	Complete genome	19505		x
Staphylococcus	aureus	B3-4A	NZ_CP042008.1,NZ_CP042009.1	Chromosome	?		x
Staphylococcus	aureus	B8-13D	NZ_CP042107.1,NZ_CP042109.1,NZ_CP042108.1	Complete genome	19506	56	x
Staphylococcus	aureus	X22	NZ_CP042650.1,NZ_CP042651.1	Complete genome	19511		x
Staphylococcus	aureus	16439	NZ_CP043300.1,NZ_CP043301.1	Chromosome	?		x
Staphylococcus	aureus	NCCP 16830	NZ_CP043843.1,NZ_CP043844.1	Complete genome	19513		x
Staphylococcus	aureus	GHA11	NZ_CP043913.1	Chromosome	?		x
Staphylococcus	aureus	GHA10	NZ_CP043914.1	Chromosome	?		x
Staphylococcus	aureus	GHA2	NZ_CP043922.1	Chromosome	?		x
Staphylococcus	aureus	GHA1	NZ_CP043923.1	Chromosome	?		x
Staphylococcus	aureus	08-028	NZ_CP045435.1,NZ_CP045436.1,NZ_CP045437.1,NZ_CP045438.1	Complete genome	22956		x
Staphylococcus	aureus	SAW1	NZ_CP045468.1,NZ_CP045469.1,NZ_CP045470.1,NZ_CP045471.1	Complete genome	9878		x
Staphylococcus	aureus	MEI001	NZ_CP046476.1,NZ_CP046477.1	Complete genome	?		x
Staphylococcus	aureus	19/Msa0875	NZ_CP047646.1	Complete genome	?		x
Staphylococcus	aureus	UP_1632	NZ_CP047777.1	Complete genome	19517		x
Staphylococcus	aureus	UP_1572	NZ_CP047778.1	Complete genome	19518		x
Staphylococcus	aureus	UP_1559	NZ_CP047779.1	Complete genome	19519		x
Staphylococcus	aureus	UP_1452	NZ_CP047781.1	Complete genome	19521		x
Staphylococcus	aureus	UP_1352	NZ_CP047782.1	Complete genome	22916		x
Staphylococcus	aureus	UP_1313	NZ_CP047783.1	Complete genome	22917		x
Staphylococcus	aureus	UP_1209	NZ_CP047784.1	Complete genome	22918		x
Staphylococcus	aureus	UP_1186	NZ_CP047785.1	Complete genome	22919		x
Staphylococcus	aureus	UP_1150	NZ_CP047786.1	Complete genome	22920		x
Staphylococcus	aureus	UP_1108	NZ_CP047787.1	Complete genome	22921		x
Staphylococcus	aureus	UP_1033	NZ_CP047788.1	Complete genome	22922		x
Staphylococcus	aureus	UP_967	NZ_CP047789.1	Complete genome	22964		x
Staphylococcus	aureus	UP_830	NZ_CP047790.1	Complete genome	22965		x
Staphylococcus	aureus	UP_818	NZ_CP047791.1	Complete genome	22966		x
Staphylococcus	aureus	UP_794	NZ_CP047792.1	Complete genome	22967		x
Staphylococcus	aureus	UP_764	NZ_CP047793.1	Complete genome	22968		x
Staphylococcus	aureus	UP_551	NZ_CP047794.1	Complete genome	22969		x
Staphylococcus	aureus	UP_490	NZ_CP047795.1	Complete genome	22970		x
Staphylococcus	aureus	UP_462	NZ_CP047796.1	Complete genome	22971		x
Staphylococcus	aureus	UP_426	NZ_CP047797.1	Complete genome	22972		x
Staphylococcus	aureus	UP_378	NZ_CP047798.1	Complete genome	22973		x
Staphylococcus	aureus	UP_322	NZ_CP047799.1	Complete genome	22974		x
Staphylococcus	aureus	UP_248	NZ_CP047801.1	Complete genome	22976		x
Staphylococcus	aureus	UP_1097	NZ_CP047803.1	Complete genome	8707		x
Staphylococcus	aureus	UP_1654	NZ_CP047805.1,NZ_CP047806.1	Complete genome	22977		x
Staphylococcus	aureus	UP_1612	NZ_CP047807.1,NZ_CP047808.1	Complete genome	22978		x
Staphylococcus	aureus	UP_1591	NZ_CP047809.1,NZ_CP047810.1	Complete genome	22980		x
Staphylococcus	aureus	UP_1500	NZ_CP047813.1,NZ_CP047814.1	Complete genome	22983		x
Staphylococcus	aureus	UP_1433	NZ_CP047817.1,NZ_CP047818.1,NZ_CP047819.1	Complete genome	22985		x
Staphylococcus	aureus	UP_1395	NZ_CP047820.1,NZ_CP047821.1	Complete genome	22986		x
Staphylococcus	aureus	UP_1278	NZ_CP047822.1,NZ_CP047823.1,NZ_CP047824.1,NZ_CP047825.1	Complete genome	22987		x
Staphylococcus	aureus	UP_1073	NZ_CP047828.1,NZ_CP047829.1	Complete genome	22989		x
Staphylococcus	aureus	UP_996	NZ_CP047830.1,NZ_CP047831.1,NZ_CP047832.1	Complete genome	22990		x
Staphylococcus	aureus	UP_926	NZ_CP047833.1,NZ_CP047834.1	Complete genome	22991		x
Staphylococcus	aureus	UP_883	NZ_CP047835.1,NZ_CP047836.1	Complete genome	22992		x
Staphylococcus	aureus	UP_719	NZ_CP047837.1,NZ_CP047838.1	Complete genome	22993		x
Staphylococcus	aureus	UP_678	NZ_CP047839.1,NZ_CP047840.1	Complete genome	18394		x
Staphylococcus	aureus	UP_644	NZ_CP047841.1,NZ_CP047842.1	Complete genome	22994		x
Staphylococcus	aureus	UP_591	NZ_CP047845.1,NZ_CP047846.1	Complete genome	22811		x
Staphylococcus	aureus	UP_403	NZ_CP047849.1,NZ_CP047850.1	Complete genome	22996		x
Staphylococcus	aureus	UP_338	NZ_CP047851.1	Complete genome	22997		x
Staphylococcus	aureus	UP_274	NZ_CP047852.1,NZ_CP047853.1	Complete genome	22998		x
Staphylococcus	aureus	SR130	NZ_CP047924.1,NZ_CP047925.1	Complete genome	7819		x
Staphylococcus	aureus	SA1428	NZ_CP048431.1,NZ_CP048432.1	Complete genome	22999		x
Staphylococcus	aureus	PMB179-1	NZ_CP050690.1	Complete genome	23000		x
Staphylococcus	aureus	PMB196-1	NZ_CP050691.1	Complete genome	23001		x
Staphylococcus	aureus	NGA84b	NZ_CP051165.1	Complete genome	?		x
Staphylococcus	aureus	NGA102	NZ_CP051191.1	Complete genome	?		x
Staphylococcus	aureus	NGA104a	NZ_CP051482.1	Complete genome	?		x
Staphylococcus	aureus	NGA66a	NZ_CP051483.1	Complete genome	?		x
Staphylococcus	aureus	SA01	NZ_CP053075.1,NZ_CP053077.1,NZ_CP053078.1,NZ_CP053076.1	Complete genome	23003		x
Staphylococcus	aureus	Guangzhou-SAU749	NZ_CP053185.1,NZ_CP053186.1	Complete genome	23005		x
Staphylococcus	aureus	14640	NZ_CP053636.1,NZ_CP053637.1	Complete genome	23007	118	x
Staphylococcus	aureus	Dresden-275757	NZ_CP054876.1	Complete genome	23009		x
Staphylococcus	aureus	BLR-DV	NZ_CP058312.1,NZ_CP058313.1,NZ_CP058314.1	Complete genome	23010		x
Staphylococcus	aureus	128254	NZ_CP058613.1,NZ_CP058614.1	Complete genome	11593		x
Staphylococcus	aureus	WKZ-1	NZ_CP059156.1	Complete genome	23011	93	x
Staphylococcus	aureus	2868B2	NZ_CP060141.1,NZ_CP060142.1	Complete genome	?		x
Staphylococcus	aureus	WH52	NZ_CP060584.1	Complete genome	23013		x
Staphylococcus	aureus	K246	NZ_CP060596.1	Chromosome	?	98	x
Staphylococcus	aureus	K104	NZ_CP060598.1	Chromosome	?	79	x
Staphylococcus	aureus	K150	NZ_CP060603.1	Chromosome	?	122	x
Staphylococcus	aureus	K112	NZ_CP060604.1	Chromosome	?		x
Staphylococcus	aureus	K329	NZ_CP060605.1	Chromosome	?		x
Staphylococcus	aureus	K275	NZ_CP060607.1	Chromosome	?	78	x
Staphylococcus	aureus	S5	NZ_CP060613.1	Chromosome	?		x
Staphylococcus	aureus	S3	NZ_CP060615.1	Chromosome	?	69	x
Staphylococcus	aureus	S2	NZ_CP060616.1	Chromosome	?	68	x
Staphylococcus	aureus	R34	NZ_CP060621.1	Chromosome	?		x
Staphylococcus	aureus	R31	NZ_CP060622.1	Chromosome	11122		x
Staphylococcus	aureus	R28	NZ_CP060623.1	Chromosome	?	52	x
Staphylococcus	aureus	R26	NZ_CP060625.1	Chromosome	?	53	x
Staphylococcus	aureus	R16	NZ_CP060629.1	Chromosome	?		x
Staphylococcus	aureus	R3	NZ_CP060631.1	Chromosome	?		x
Staphylococcus	aureus	NAS_OP_163	NZ_CP062312.1,NZ_CP062313.1	Complete genome	?	106	x
Staphylococcus	aureus	NAS_OP_132	NZ_CP062318.1,NZ_CP062319.1	Complete genome	?		x
Staphylococcus	aureus	NAS_OP_043	NZ_CP062326.1,NZ_CP062327.1,NZ_CP062328.1	Complete genome	?		x
Staphylococcus	aureus	NAS_NP_164	NZ_CP062334.1,NZ_CP062335.1	Complete genome	?		x
Staphylococcus	aureus	NAS_NP_161	NZ_CP062336.1,NZ_CP062337.1	Complete genome	?		x
Staphylococcus	aureus	NAS_NP_103	NZ_CP062338.1,NZ_CP062339.1	Complete genome	?		x
Staphylococcus	aureus	NAS_AN_275	NZ_CP062340.1,NZ_CP062341.1	Complete genome	?		x
Staphylococcus	aureus	NAS_AN_261	NZ_CP062346.1,NZ_CP062347.1	Complete genome	?		x
Staphylococcus	aureus	NAS_AN_260	NZ_CP062348.1,NZ_CP062349.1	Complete genome	?		x
Staphylococcus	aureus	NAS_AN_250	NZ_CP062350.1,NZ_CP062351.1	Complete genome	?		x
Staphylococcus	aureus	NAS_AN_206	NZ_CP062354.1,NZ_CP062355.1	Complete genome	?		x
Staphylococcus	aureus	NAS_AN_203	NZ_CP062356.1,NZ_CP062357.1	Complete genome	?	36	x
Staphylococcus	aureus	NAS_AN_184	NZ_CP062358.1,NZ_CP062359.1	Complete genome	?	25	x
Staphylococcus	aureus	NAS_AN_157	NZ_CP062360.1,NZ_CP062361.1	Complete genome	?		x
Staphylococcus	aureus	NAS_AN_152	NZ_CP062362.1,NZ_CP062363.1	Complete genome	?		x
Staphylococcus	aureus	NAS_AN_130	NZ_CP062364.1,NZ_CP062365.1	Complete genome	?		x
Staphylococcus	aureus	NAS_AN_109	NZ_CP062372.1,NZ_CP062373.1,NZ_CP062374.1,NZ_CP062375.1	Complete genome	?		x
Staphylococcus	aureus	NAS_AN_079	NZ_CP062378.1,NZ_CP062379.1	Complete genome	?		x
Staphylococcus	aureus	NAS_AN_076	NZ_CP062380.1,NZ_CP062381.1	Complete genome	?	112	x
Staphylococcus	aureus	NAS_AN_068	NZ_CP062382.1,NZ_CP062383.1	Complete genome	?		x
Staphylococcus	aureus	NAS_AN_050	NZ_CP062384.1,NZ_CP062385.1	Complete genome	?		x
Staphylococcus	aureus	NAS_AN_047	NZ_CP062386.1,NZ_CP062387.1	Complete genome	?		x
Staphylococcus	aureus	NAS_AN_044	NZ_CP062388.1,NZ_CP062389.1	Complete genome	?		x
Staphylococcus	aureus	NAS_AN_036	NZ_CP062390.1,NZ_CP062391.1,NZ_CP062392.1	Complete genome	?		x
Staphylococcus	aureus	NAS_AN_009	NZ_CP062393.1,NZ_CP062394.1	Complete genome	?		x
Staphylococcus	aureus	NAS_OP_154	NZ_CP062398.1	Complete genome	?		x
Staphylococcus	aureus	NAS_OP_143	NZ_CP062399.1	Complete genome	?		x
Staphylococcus	aureus	NAS_OP_107	NZ_CP062400.1	Complete genome	?		x
Staphylococcus	aureus	NAS_OP_098	NZ_CP062401.1	Complete genome	?		x
Staphylococcus	aureus	NAS_OP_056	NZ_CP062402.1	Complete genome	?		x
Staphylococcus	aureus	NAS_NP_229	NZ_CP062404.1	Complete genome	?	130	x
Staphylococcus	aureus	NAS_NP_198	NZ_CP062406.1	Complete genome	?		x
Staphylococcus	aureus	NAS_NP_181	NZ_CP062407.1	Complete genome	?		x
Staphylococcus	aureus	NAS_AN_247	NZ_CP062408.1	Complete genome	?		x
Staphylococcus	aureus	NAS_AN_239	NZ_CP062409.1	Complete genome	?		x
Staphylococcus	aureus	NAS_AN_181	NZ_CP062412.1	Complete genome	?		x
Staphylococcus	aureus	NAS_AN_150	NZ_CP062415.1	Complete genome	?		x
Staphylococcus	aureus	NAS_AN_023	NZ_CP062419.1	Complete genome	?		x
Staphylococcus	aureus	MRSA - AMRF 6	NZ_CP062465.1,NZ_CP062466.1	Complete genome	23015		x
Staphylococcus	aureus	K25C	NZ_CP063686.1	Chromosome	?	119	x
Staphylococcus	aureus	NAS_AN_212	NZ_CP063745.1	Complete genome	?		x
Staphylococcus	aureus	TCH32767	NZ_CP064772.1	Complete genome	?		x
Staphylococcus	aureus	DG36	NZ_CP065199.1,NZ_CP065200.1,NZ_CP065201.1	Complete genome	2994		x
Staphylococcus	aureus	AR39_O1_merpol	NZ_CP065353.1	Complete genome	?		x
Staphylococcus	aureus	JW_comp_novo	NZ_CP065354.1	Complete genome	?		x
Staphylococcus	aureus	JW31330_O1_dhc	NZ_CP065355.1	Complete genome	?		x
Staphylococcus	aureus	GDY8P96A	NZ_CP065515.1,NZ_CP065516.1	Complete genome	23020		x
Staphylococcus	aureus	CC1153-MRSA	NZ_CP065857.1	Complete genome	23021		x
Staphylococcus	aureus	ncr_155_F133	NZ_CP066488.1,NZ_CP066489.1,NZ_CP066490.1,NZ_CP066491.1	Complete genome	23022		x
Staphylococcus	aureus	nan_175_F371_ch	NZ_CP066492.1,NZ_CP066493.1,NZ_CP066494.1,NZ_CP066495.1	Complete genome	23023		x
Staphylococcus	aureus	NCCP11854	NZ_CP068682.1,NZ_CP068683.1	Complete genome	?		x
Staphylococcus	aureus	014S_SA	NZ_CP069799.1,NZ_CP069800.1	Complete genome	?		x
Staphylococcus	aureus	WBG8366	NZ_CP070983.1,NZ_CP070984.1,NZ_CP070985.1	Complete genome	?		x
Staphylococcus	aureus	WBG8287	NZ_CP070986.1,NZ_CP070987.1,NZ_CP070988.1	Complete genome	16026		x
Staphylococcus	aureus	CBS2016-05	NZ_CP070991.1,NZ_CP070992.1	Complete genome	?		x
Staphylococcus	aureus	PS/BAC/169/17/W	NZ_CP071100.1,NZ_CP071101.1	Complete genome	?		x
Staphylococcus	aureus	CI/BAC/25/13/W	NZ_CP071102.1,NZ_CP071103.1	Complete genome	?		x
Staphylococcus	aureus	PS/BAC/317/16/W	NZ_CP071104.1,NZ_CP071105.1,NZ_CP071106.1	Complete genome	?		x
Staphylococcus	aureus	M534	NZ_CP071332.1	Chromosome	?		x
Staphylococcus	aureus	M86	NZ_CP071346.1	Chromosome	?		x
Staphylococcus	aureus	Laus385	NZ_CP071350.1	Chromosome	?		x
Staphylococcus	aureus	Laus270	NZ_CP071351.1	Chromosome	?	86	x
Staphylococcus	aureus	I37	NZ_CP071352.1	Chromosome	?		x
Staphylococcus	aureus	I36	NZ_CP071353.1	Chromosome	?		x
Staphylococcus	aureus	Jb	NZ_CP071364.1	Chromosome	?		x
Staphylococcus	aureus	G34	NZ_CP071367.1	Chromosome	?		x
Staphylococcus	aureus	G03	NZ_CP071370.1	Chromosome	?		x
Staphylococcus	aureus	Bk	NZ_CP071373.1	Chromosome	?		x
Staphylococcus	aureus	Bc	NZ_CP071374.1	Chromosome	?		x
Staphylococcus	aureus	PNID0137	NZ_CP071594.1	Complete genome	?		x
Staphylococcus	aureus	17Gst354	NZ_CP073065.1,NZ_CP073064.1	Complete genome	?		x
Staphylococcus	aureus	Colony586	NZ_CP075507.1	Chromosome	?		x
Staphylococcus	aureus	Colony583	NZ_CP075509.1	Chromosome	?	74	x
Staphylococcus	aureus	Colony88	NZ_CP075512.1	Chromosome	?	75	x
Staphylococcus	aureus	Colony170	NZ_CP075513.1	Chromosome	?		x
Staphylococcus	aureus	Colony529	NZ_CP075514.1	Chromosome	?	67	x
Staphylococcus	aureus	Colony106	NZ_CP075515.1	Chromosome	?	63	x
Staphylococcus	aureus	B-AoC-SA3	NZ_CP076359.1	Chromosome	?	116	x
Staphylococcus	aureus	P5D0 ESCAFLOR	NZ_CP076568.1	Chromosome	?		x
Staphylococcus	aureus	SG511 Berlin	NZ_CP076660.1	Complete genome	?		x
Staphylococcus	aureus	RGB-095930	NZ_CP077098.1	Complete genome	21888		x
Staphylococcus	aureus	N6	NZ_CP077852.1	Complete genome	17959	5	x
Staphylococcus	aureus	367	NZ_CP077867.1	Complete genome	?	8	x
Staphylococcus	aureus	357	NZ_CP077877.1,NZ_CP077879.1,NZ_CP077878.1	Complete genome	?	10	x
Staphylococcus	aureus	333	NZ_CP077889.1,NZ_CP077891.1,NZ_CP077890.1,NZ_CP077892.1	Complete genome	?	43	x
Staphylococcus	aureus	329	NZ_CP077894.1,NZ_CP077896.1,NZ_CP077895.1	Complete genome	?	129	x
Staphylococcus	aureus	328	NZ_CP077897.1	Complete genome	?	32	x
Staphylococcus	aureus	282	NZ_CP077915.1	Complete genome	17960	38	x
Staphylococcus	aureus	281	NZ_CP077916.1	Complete genome	17961	48	x
Staphylococcus	aureus	202	NZ_CP077922.1	Complete genome	?	46	x
Staphylococcus	aureus	195	NZ_CP077931.1	Complete genome	17958	12	x
Staphylococcus	aureus	319	NZ_CP077936.1,NZ_CP077938.1,NZ_CP077937.1	Complete genome	?	33	x
Staphylococcus	aureus	ATCC 29213	NZ_CP078521.1,NZ_CP078522.1	Complete genome	1674	24	x
Staphylococcus	aureus	V8	NZ_CP079715.1	Complete genome	?		x
Staphylococcus	aureus	BSN14RB	NZ_CP080054.1	Chromosome	?	34	x
Staphylococcus	aureus	NV_1	NZ_CP080249.1,NZ_CP080250.1	Complete genome	?		x
Staphylococcus	aureus	HL24830	NZ_CP082789.1,NZ_CP082790.1	Complete genome	?		x
Staphylococcus	aureus	SCAID OTT1-2021 (597/2)	NZ_CP082813.1,NZ_CP082814.1	Complete genome	?		x
Staphylococcus	aureus	SCAID WND1-2021 (598)	NZ_CP082815.1	Complete genome	?		x
Staphylococcus	aureus	HL25274	NZ_CP083259.1,NZ_CP083260.1,NZ_CP083261.1	Complete genome	?		x
Staphylococcus	aureus	DC.RB_015	NZ_CP083434.1,NZ_CP083435.1	Complete genome	?		x
Staphylococcus	aureus	MR254	NZ_CP083728.1,NZ_CP083729.1,NZ_CP083730.1	Complete genome	?		x
Staphylococcus	aureus	CC49/ST49-MSSA	NZ_CP084107.1	Complete genome	?		x
Staphylococcus	aureus	GS426	NZ_CP084878.1	Complete genome	?		x
Staphylococcus	aureus	CC1956/ST4614-MSSA	NZ_CP084892.1	Complete genome	?		x
Staphylococcus	aureus	MIN-175	NZ_CP086121.1	Chromosome	?		x
Staphylococcus	aureus	Newman NM-CQ	NZ_CP087593.1	Complete genome	18	16	x
Staphylococcus	aureus	UNC_SaCF36	NZ_CP089154.1,NZ_CP089155.1	Complete genome	?		x
Staphylococcus	aureus	UNC_SaCF35	NZ_CP089156.1	Complete genome	?		x
Staphylococcus	aureus	UNC_SaCF30	NZ_CP089157.1,NZ_CP089158.1	Complete genome	?		x
Staphylococcus	aureus	UNC_SaCF13	NZ_CP089161.1	Complete genome	?		x
Staphylococcus	aureus	UNC_SaCF07	NZ_CP089165.1,NZ_CP089166.1	Complete genome	?		x
Staphylococcus	aureus	E1185_IV_ST12	NZ_CP089586.1,NZ_CP089587.1	Complete genome	?		x
Staphylococcus	aureus	SAUR_BFS62	NZ_CP090870.1	Complete genome	?	57	x
Staphylococcus	aureus	SAUR_BFS13	NZ_CP090875.1	Chromosome	?		x
Staphylococcus	aureus	SAUR_BFS11	NZ_CP090877.1	Complete genome	?		x
Staphylococcus	aureus	SAUR_BFS4	NZ_CP090878.1	Chromosome	?	65	x
Staphylococcus	aureus	SAUR_BFS2	NZ_CP090879.1	Complete genome	?		x
Staphylococcus	aureus	SAUR_BFS1	NZ_CP090880.1	Chromosome	?	58	x
Staphylococcus	aureus	ATR-20003	NZ_CP091412.1,NZ_CP091413.1,NZ_CP091414.1	Complete genome	?		x
Staphylococcus	aureus	N12HSA28	NZ_CP091523.1,NZ_CP091524.1	Complete genome	10940		x
Staphylococcus	aureus	MN8	NZ_CP091875.1	Complete genome	9422	44	x
Staphylococcus	aureus	FRI-1169	NZ_CP091876.1,NZ_CP091877.1	Complete genome	12970		x
Staphylococcus	aureus	USA600	NZ_CP092055.1	Complete genome	?		x
Staphylococcus	aureus	SYN	NZ_CP092447.1,NZ_CP092448.1	Complete genome	?		x
Staphylococcus	aureus	P5	NZ_CP092475.1	Complete genome	16891		x
Staphylococcus	aureus	VMRSA-WC082	NZ_CP092550.1,NZ_CP092551.1	Complete genome	?	2	x
Staphylococcus	aureus	GY8	NZ_CP092825.1,NZ_CP092826.1	Complete genome	?		x
Staphylococcus	aureus	WA121-2021_15363	NZ_CP093933.1,NZ_CP093934.1	Complete genome	?		x
Staphylococcus	aureus	N10CSA27	NZ_CP094443.1,NZ_CP094444.1	Complete genome	9906		x
Staphylococcus	aureus	RAC013018-A	NZ_CP096250.1	Chromosome	?		x
Staphylococcus	aureus	V40	NZ_CP097571.1	Complete genome	?		x
Staphylococcus	aureus	TCD23	NZ_CP098667.1	Chromosome	?	124	x
Staphylococcus	aureus	TCD14	NZ_CP098676.1	Chromosome	?	26	x
Staphylococcus	aureus	TCD1	NZ_CP098687.1	Chromosome	?	17	x
Staphylococcus	aureus	SauR3	NZ_CP098727.1,NZ_CP098728.1,NZ_CP098729.1,NZ_CP098730.1	Complete genome	?		x
Staphylococcus	aureus	JL28	NZ_CP099495.1,NZ_CP099496.1	Complete genome	?		x
Staphylococcus	aureus	JL42	NZ_CP099502.1,NZ_CP099503.1	Complete genome	?		x
Staphylococcus	aureus	0316-H-5A	NZ_CP099506.1,NZ_CP099507.1	Complete genome	?		x
Staphylococcus	aureus	RMSA24	NZ_CP100428.1	Complete genome	?		x
Staphylococcus	aureus	ILRI_Eymole1/1	NZ_LN626917.1	Complete genome	1996		x
Staphylococcus	aureus	BPH2056	NZ_LR027874.1,NZ_LR027875.1	Complete genome	?		x
Staphylococcus	aureus	BPH2760	NZ_LR130509.1,NZ_LR130510.1	Complete genome	?		x
Staphylococcus	aureus	BPH2819	NZ_LR130511.1,NZ_LR130512.1	Complete genome	?		x
Staphylococcus	aureus	NCTC8317	NZ_LR133917.1	Complete genome	?		x
Staphylococcus	aureus	NCTC12233	NZ_LR134085.1	Complete genome	?		x
Staphylococcus	aureus	NCTC7121	NZ_LR134087.1	Complete genome	13311	103	x
Staphylococcus	aureus	NCTC9555	NZ_LR134090.1	Complete genome	?		x
Staphylococcus	aureus	NCTC4137	NZ_LR134091.1	Complete genome	?		x
Staphylococcus	aureus	NCTC11965	NZ_LR134093.1	Complete genome	?		x
Staphylococcus	aureus	NCTC7988	NZ_LR134271.1	Complete genome	?		x
Staphylococcus	aureus	NCTC1803	NZ_LR134305.1	Complete genome	?		x
Staphylococcus	aureus	NCTC13811	NZ_LR134351.1	Complete genome	?		x
Staphylococcus	aureus	P3.1	NZ_LR822060.1	Complete genome	23024	55	x
Staphylococcus	aureus	NCTC7485	NZ_LS483300.1	Complete genome	13300		x
Staphylococcus	aureus	NCTC13394	NZ_LS483301.1	Complete genome	13301		x
Staphylococcus	aureus	NCTC8726	NZ_LS483302.1	Complete genome	13302		x
Staphylococcus	aureus	NCTC13137	NZ_LS483308.1	Complete genome	13303		x
Staphylococcus	aureus	NCTC9944	NZ_LS483309.1	Complete genome	13304		x
Staphylococcus	aureus	NCTC9752	NZ_LS483310.1	Complete genome	13305		x
Staphylococcus	aureus	NCTC6136	NZ_LS483311.1	Complete genome	13306		x
Staphylococcus	aureus	NCTC3761	NZ_LS483314.1	Complete genome	13307		x
Staphylococcus	aureus	NCTC13395	NZ_LS483316.1	Complete genome	13308		x
Staphylococcus	aureus	NCTC5663	NZ_LS483317.1	Complete genome	13309		x
Staphylococcus	aureus	NCTC13140	NZ_LS483319.1	Complete genome	13310		x
Staphylococcus	aureus	NCTC13277	NZ_LS483484.1	Complete genome	11	96	x
Staphylococcus	aureus	NZAK3	NZ_LT009690.1,NZ_LT009691.1	Complete genome	13336		x
Staphylococcus	aureus	AUS0325	NZ_LT615218.1	Complete genome	9416		x
Staphylococcus	aureus	Clinical isolate	NZ_LT671859.1,NZ_LT671860.1	Complete genome	13344		x
Staphylococcus	aureus	Staphylococcus aureus 171	NZ_LT963437.1	Chromosome	?		x
Staphylococcus	aureus	1549-WT	NZ_LT992434.1	Complete genome	13313	45	x
Staphylococcus	aureus	9_LA_281	NZ_LT992460.1	Complete genome	1074		x
Staphylococcus	aureus	6_LA_232	NZ_LT992465.1	Complete genome	13315		x
Staphylococcus	aureus	16_LA_309	NZ_LT992467.1	Complete genome	1098		x
Staphylococcus	aureus	XN108	CP007447.1	Complete genome	1994			x
Staphylococcus	aureus	2288	CP026646.1	Complete genome	19460			x
Staphylococcus	aureus	ST2594	CP027486.1,CP027496.1,CP027487.1,CP027488.1,CP027489.1,CP027490.1,CP027491.1,CP027492.1,CP027493.1,CP027494.1,CP027495.1	Complete genome	?			x
Staphylococcus	aureus	SA H29	CP032468.1,CP032469.1,CP032470.1	Chromosome	?			x
Staphylococcus	aureus	ATCC BAA-39	CP033505.1	Complete genome	?			x
Staphylococcus	aureus	ATCC BAA-39	CP033506.1	Complete genome	?			x
Staphylococcus	aureus	VB9352	CP035670.1	Complete genome	19480			x
Staphylococcus	aureus	6538P	CP041746.1	Complete genome	4145			x
Staphylococcus	aureus	07-059	CP045439.1,CP045440.1	Complete genome	22956			x
Staphylococcus	aureus	950122	CP045441.1	Complete genome	?			x
Staphylococcus	aureus	111250134	CP045442.1,CP045443.1	Complete genome	22957			x
Staphylococcus	aureus	515798	CP045474.1,CP045475.1,CP045476.1	Complete genome	22958			x
Staphylococcus	aureus	S6	CP060612.1	Chromosome	?			x
Staphylococcus	aureus	R41	CP060618.1	Chromosome	?			x
Staphylococcus	aureus	R40	CP060619.1	Chromosome	?			x
Staphylococcus	aureus	R39	CP060620.1	Chromosome	?			x
Staphylococcus	aureus	R9	CP060630.1	Chromosome	?			x
Staphylococcus	aureus	MVF-7	CP062279.1	Complete genome	?			x
Staphylococcus	aureus	WMC_NY	CP063990.1	Complete genome	?			x
Staphylococcus	aureus	WBG7583	CP070989.1,CP070990.1	Complete genome	?			x
Staphylococcus	aureus	iso141	CP071941.1	Complete genome	?			x
Staphylococcus	aureus	iso140	CP071942.1	Complete genome	?			x
Staphylococcus	aureus	iso139	CP071943.1	Complete genome	?			x
Staphylococcus	aureus	P7D0 ESCAFLOR	CP076719.1,CP076720.1	Chromosome	?			x
Staphylococcus	aureus	P37D0 ESCAFLOR	CP077199.1,CP077200.1	Chromosome	?			x
Staphylococcus	aureus	NCTC13552	LR134084.1	Complete genome	?			x
Staphylococcus	aureus	NCTC5660	LR134088.1	Complete genome	?			x
Staphylococcus	aureus	NCTC6131	LR134268.1	Complete genome	?			x
Staphylococcus	aureus	NZ15MR0322	LT699704.1,LT699705.1	Complete genome	?			x
Staphylococcus	aureus	55/2053	NC_022113.1,NC_022126.1	Complete genome	34			x
Staphylococcus	aureus	KUH140087	NZ_AP020315.1	Complete genome	?			x
Staphylococcus	aureus	MS4	NZ_CP009828.1	Complete genome	13366			x
Staphylococcus	aureus	Tager 104	NZ_CP012409.1	Complete genome	13353			x
Staphylococcus	aureus	ch22	NZ_CP017807.1,NZ_CP017808.1,NZ_CP017809.1	Chromosome	?			x
Staphylococcus	aureus	SA G5	NZ_CP032160.1	Chromosome	?			x
Staphylococcus	aureus	GHA9	NZ_CP043915.1	Chromosome	?			x
Staphylococcus	aureus	GHA5	NZ_CP043919.1	Chromosome	?			x
Staphylococcus	aureus	GHA4	NZ_CP043920.1	Chromosome	?			x
Staphylococcus	aureus	K094	NZ_CP060600.1	Chromosome	?			x
Staphylococcus	aureus	K090	NZ_CP060601.1	Chromosome	?			x
Staphylococcus	aureus	K216	NZ_CP060611.1	Chromosome	?			x
Staphylococcus	aureus	R21	NZ_CP060627.1	Chromosome	?			x
Staphylococcus	aureus	R20	NZ_CP060628.1	Chromosome	?			x
Staphylococcus	aureus	KM24	NZ_CP063802.1	Chromosome	?			x
Staphylococcus	aureus	Colony3	NZ_CP075516.1	Chromosome	?			x
Staphylococcus	aureus	B-AoC-SA4	NZ_CP076358.1	Chromosome	?			x
Staphylococcus	aureus	P50D0 ESCAFLOR	NZ_CP076564.1	Chromosome	?			x
Staphylococcus	aureus	P41D28 ESCAFLOR	NZ_CP076565.1	Chromosome	?			x
Staphylococcus	aureus	P32D28 ESCAFLOR	NZ_CP076567.1	Chromosome	?			x
Staphylococcus	aureus	323	NZ_CP077906.1,NZ_CP077907.1	Chromosome	?			x
Staphylococcus	aureus	RAC075018-C	NZ_CP096249.1	Chromosome	?			x
Staphylococcus	aureus	S.6.20.Sa	NZ_JAINYI010000001.1/	Chromosome	?			x
Staphylococcus	aureus	79_S10	CP010944.1	Chromosome	26574	64			x
Staphylococcus	aureus	N315	NC_002745.2,NC_003140.1	Complete genome	14	114			x
Staphylococcus	aureus	Mu50	NC_002758.2,NC_002774.1	Complete genome	27	13			x
Staphylococcus	aureus	COL	NC_002951.2,NC_006629.2	Complete genome	1	87			x
Staphylococcus	aureus	MRSA252	NC_002952.2	Complete genome	11	96			x
Staphylococcus	aureus	MSSA476	NC_002953.3,NC_005951.1	Complete genome	28	120			x
Staphylococcus	aureus	USA300_FPR3757	NC_007793.1,NC_007790.1,NC_007791.1,NC_007792.1	Complete genome	33	1			x
Staphylococcus	aureus	NCTC 8325	NC_007795.1	Complete genome	9	3			x
Staphylococcus	aureus	Newman	NC_009641.1	Complete genome	18	16			x
Staphylococcus	aureus	Mu3	NC_009782.1	Complete genome	27	13			x
Staphylococcus	aureus	JKD6008	NC_017341.1	Complete genome	21	91			x
Staphylococcus	aureus	HO 5096 0412	NC_017763.1	Complete genome	20	71			x
Staphylococcus	aureus	ST228	NC_020529.1,NC_020530.1	Complete genome	7	6			x
Staphylococcus	aureus	ST228	NC_020532.1,NC_020565.1	Complete genome	7	6			x
Staphylococcus	aureus	ST228	NC_020533.1,NC_020534.1	Complete genome	7	6			x
Staphylococcus	aureus	ST228	NC_020536.1,NC_020567.1	Complete genome	7	6			x
Staphylococcus	aureus	ST228	NC_020537.1,NC_020538.1	Complete genome	7	6			x
Staphylococcus	aureus	ST228	NC_020564.1,NC_020531.1	Complete genome	7	6			x
Staphylococcus	aureus	ST228	NC_020566.1,NC_020535.1	Complete genome	7	6			x
Staphylococcus	aureus	SA957	NC_022442.1	Complete genome	6	109			x
Staphylococcus	aureus	SA40	NC_022443.1	Complete genome	31	107			x
Staphylococcus	aureus	TMUS2134	NZ_AP014653.1	Complete genome	2797	76			x
Staphylococcus	aureus	GN1	NZ_AP018349.1	Complete genome	19429	108			x
Staphylococcus	aureus	TUM9463	NZ_AP019306.1	Complete genome	19432	51			x
Staphylococcus	aureus	KG-03	NZ_AP019542.1	Complete genome	19433	22			x
Staphylococcus	aureus	KG-22	NZ_AP019545.1,NZ_AP019546.1	Complete genome	19433	22			x
Staphylococcus	aureus	THI2018-120	NZ_AP024311.1,NZ_AP024312.1	Complete genome	?	100			x
Staphylococcus	aureus	MN8	NZ_CM000952.1	Chromosome	9422	44			x
Staphylococcus	aureus	502A	NZ_CP007454.1,NZ_CP007455.1	Complete genome	1710	50			x
Staphylococcus	aureus	UA-S391_USA300	NZ_CP007690.1	Complete genome	1992	83			x
Staphylococcus	aureus	USA300_SUR1	NZ_CP009423.1,NZ_CP009424.1,NZ_CP009425.1	Complete genome	2940	49			x
Staphylococcus	aureus	Gv69	NZ_CP009681.1	Complete genome	1995	128			x
Staphylococcus	aureus	29b_MRSA	NZ_CP010295.1	Complete genome	2140	1			x
Staphylococcus	aureus	31b_MRSA	NZ_CP010296.1	Complete genome	2140	1			x
Staphylococcus	aureus	33b	NZ_CP010297.1	Complete genome	1086	1			x
Staphylococcus	aureus	26b_MRSA	NZ_CP010298.1	Complete genome	1086	1			x
Staphylococcus	aureus	25b_MRSA	NZ_CP010299.1	Complete genome	1086	1			x
Staphylococcus	aureus	27b_MRSA	NZ_CP010300.1	Complete genome	2140	1			x
Staphylococcus	aureus	DSM 20231	NZ_CP011526.1,NZ_CP011527.1	Complete genome	1863	21			x
Staphylococcus	aureus	HC1335	NZ_CP012012.1	Complete genome	13368	30			x
Staphylococcus	aureus	Gv88	NZ_CP012018.1,NZ_CP012017.1	Complete genome	13359	30			x
Staphylococcus	aureus	USA300_2014.C02	NZ_CP012120.2,NZ_CP012121.2,NZ_CP025489.1	Complete genome	2245	41			x
Staphylococcus	aureus	ST20130938	NZ_CP012972.1,NZ_CP012973.1	Complete genome	13341	73			x
Staphylococcus	aureus	ST20130942	NZ_CP012976.1,NZ_CP012977.1	Complete genome	9420	105			x
Staphylococcus	aureus	ST20130941	NZ_CP012978.1	Complete genome	9424	123			x
Staphylococcus	aureus	LA-MRSA ST398	NZ_CP013218.1,NZ_CP014695.1,NZ_CP014694.1	Complete genome	1197	101			x
Staphylococcus	aureus	USA300-SUR2	NZ_CP014365.1,NZ_CP014366.1,NZ_CP014367.1	Complete genome	2940	49			x
Staphylococcus	aureus	USA300-SUR5	NZ_CP014376.1,NZ_CP014377.1,NZ_CP014378.1,NZ_CP014379.1,NZ_CP014380.1	Complete genome	2941	11			x
Staphylococcus	aureus	USA300-SUR6	NZ_CP014381.1,NZ_CP014382.1,NZ_CP014383.1	Complete genome	2942	19			x
Staphylococcus	aureus	USA300-SUR8	NZ_CP014387.1,NZ_CP014388.1,NZ_CP014389.1,NZ_CP014390.1,NZ_CP014391.1	Complete genome	2941	11			x
Staphylococcus	aureus	USA300-SUR9	NZ_CP014392.1,NZ_CP014393.1,NZ_CP014394.1,NZ_CP014395.1,NZ_CP014396.1	Complete genome	2941	11			x
Staphylococcus	aureus	USA300-SUR10	NZ_CP014397.1,NZ_CP014398.1,NZ_CP014399.1,NZ_CP014400.1,NZ_CP014401.1	Complete genome	2941	11			x
Staphylococcus	aureus	USA300-SUR11	NZ_CP014402.1,NZ_CP014403.1,NZ_CP014404.1,NZ_CP014405.1,NZ_CP014406.1	Complete genome	2941	11			x
Staphylococcus	aureus	USA300-SUR13	NZ_CP014409.1,NZ_CP014410.1,NZ_CP014411.1	Complete genome	2942	19			x
Staphylococcus	aureus	USA300-SUR14	NZ_CP014412.1,NZ_CP014413.1,NZ_CP014414.1	Complete genome	2938	15			x
Staphylococcus	aureus	USA300-SUR15	NZ_CP014415.1,NZ_CP014416.1,NZ_CP014417.1,NZ_CP014418.1,NZ_CP014419.1	Complete genome	2939	40			x
Staphylococcus	aureus	USA300-SUR17	NZ_CP014423.1,NZ_CP014424.1,NZ_CP014425.1	Complete genome	2938	15			x
Staphylococcus	aureus	USA300-SUR18	NZ_CP014426.1,NZ_CP014427.1,NZ_CP014428.1	Complete genome	2938	15			x
Staphylococcus	aureus	USA300-SUR19	NZ_CP014429.1,NZ_CP014430.1,NZ_CP014431.1	Complete genome	2938	15			x
Staphylococcus	aureus	USA300-SUR20	NZ_CP014432.1,NZ_CP014433.1,NZ_CP014434.1	Complete genome	2937	42			x
Staphylococcus	aureus	USA300-SUR21	NZ_CP014435.1,NZ_CP014436.1,NZ_CP014437.1	Complete genome	2942	19			x
Staphylococcus	aureus	USA300-SUR23	NZ_CP014441.1,NZ_CP014442.1,NZ_CP014443.1	Complete genome	2937	42			x
Staphylococcus	aureus	USA300-SUR24	NZ_CP014444.1,NZ_CP014445.1,NZ_CP014446.1,NZ_CP014447.1,NZ_CP014448.1	Complete genome	2939	40			x
Staphylococcus	aureus	1969.N	NZ_CP016861.1,NZ_CP025487.1,NZ_CP016860.1	Complete genome	2245	41			x
Staphylococcus	aureus	HG001	NZ_CP018205.1	Complete genome	9	3			x
Staphylococcus	aureus	USA400-0051	NZ_CP019574.1,NZ_CP019575.1	Complete genome	25	20			x
Staphylococcus	aureus	C2406	NZ_CP019590.1	Complete genome	33	1			x
Staphylococcus	aureus	JE2	NZ_CP020619.1	Complete genome	33	1			x
Staphylococcus	aureus	K18	NZ_CP020714.1	Complete genome	13124	80			x
Staphylococcus	aureus	Seattle 1945	NZ_CP021905.1,NZ_CP021906.1	Complete genome	1126	9			x
Staphylococcus	aureus	Seattle 1945	NZ_CP021907.1,NZ_CP021908.1	Complete genome	1126	9			x
Staphylococcus	aureus	27	NZ_CP022717.1	Complete genome	11388	133			x
Staphylococcus	aureus	45	NZ_CP022718.1,NZ_CP022719.1	Complete genome	11406	72			x
Staphylococcus	aureus	54	NZ_CP022892.1	Complete genome	11414	126			x
Staphylococcus	aureus	191	NZ_CP022894.1	Complete genome	11412	14			x
Staphylococcus	aureus	85	NZ_CP022895.1	Complete genome	11445	94			x
Staphylococcus	aureus	128	NZ_CP022897.1	Complete genome	11319	132			x
Staphylococcus	aureus	468	NZ_CP022900.1	Complete genome	11335	31			x
Staphylococcus	aureus	466	NZ_CP022901.1	Complete genome	11335	31			x
Staphylococcus	aureus	165	NZ_CP022902.1	Complete genome	11360	29			x
Staphylococcus	aureus	187	NZ_CP022903.1	Complete genome	11412	14			x
Staphylococcus	aureus	629	NZ_CP022904.1	Complete genome	11412	14			x
Staphylococcus	aureus	628	NZ_CP022905.1	Complete genome	11412	14			x
Staphylococcus	aureus	545	NZ_CP022908.1,NZ_CP022909.1	Complete genome	11360	29			x
Staphylococcus	aureus	NYU_Newman	NZ_CP023390.1	Complete genome	18	16			x
Staphylococcus	aureus	Newman_D2C	NZ_CP023391.1	Complete genome	18	16			x
Staphylococcus	aureus	NRS133	NZ_CP026070.1	Complete genome	9	3			x
Staphylococcus	aureus	Mw2	NZ_CP026073.1	Complete genome	25	20			x
Staphylococcus	aureus	NRS107	NZ_CP026077.1,NZ_CP026078.1	Complete genome	6158	3			x
Staphylococcus	aureus	NRS137	NZ_CP026080.1,NZ_CP026081.1	Complete genome	9	3			x
Staphylococcus	aureus	FDAARGOS_48	NZ_CP026953.1,NZ_CP026954.1,NZ_CP026955.1,NZ_CP026956.1	Complete genome	2767	117			x
Staphylococcus	aureus	FDAARGOS_43	NZ_CP026957.1	Complete genome	25	20			x
Staphylococcus	aureus	FDAARGOS_40	NZ_CP026958.1,NZ_CP026959.1	Complete genome	27	13			x
Staphylococcus	aureus	FDAARGOS_15	NZ_CP026960.1	Complete genome	13158	3			x
Staphylococcus	aureus	FDAARGOS_10	NZ_CP026961.1	Complete genome	9	3			x
Staphylococcus	aureus	FDAARGOS_6	NZ_CP026962.1,NZ_CP026963.1	Complete genome	6158	3			x
Staphylococcus	aureus	NRS384	NZ_CP027476.1,NZ_CP027474.1,NZ_CP027475.1	Chromosome	2140	1			x
Staphylococcus	aureus	IT4-R	NZ_CP028470.1,NZ_CP028471.1	Complete genome	13166	70			x
Staphylococcus	aureus	CAR	NZ_CP029030.1	Complete genome	33	1			x
Staphylococcus	aureus	CIT	NZ_CP029031.1	Complete genome	33	1			x
Staphylococcus	aureus	OXLIM	NZ_CP029032.1	Complete genome	33	1			x
Staphylococcus	aureus	AR_0468	NZ_CP029657.1,NZ_CP029656.1	Complete genome	13169	59			x
Staphylococcus	aureus	AR_0219	NZ_CP029675.1,NZ_CP029674.1	Complete genome	27	13			x
Staphylococcus	aureus	AR_0473	NZ_CP029681.1	Complete genome	13182	77			x
Staphylococcus	aureus	AR_474	NZ_CP030326.1,NZ_CP030325.1	Complete genome	5	61			x
Staphylococcus	aureus	82	NZ_CP031661.1,NZ_CP031662.1,NZ_CP031663.1	Complete genome	11389	89			x
Staphylococcus	aureus	CFSAN082781	NZ_CP031890.1,NZ_CP031891.1	Complete genome	19468	84			x
Staphylococcus	aureus	O17	NZ_CP032051.1	Complete genome	19469	111			x
Staphylococcus	aureus	ST20130945	NZ_CP033114.1,NZ_CP033115.1	Complete genome	19471	95			x
Staphylococcus	aureus	P2D15C1	NZ_CP033977.1,NZ_CP033973.1,NZ_CP033974.1,NZ_CP033975.1,NZ_CP033976.1	Complete genome	19473	37			x
Staphylococcus	aureus	P2D1C1	NZ_CP033987.1,NZ_CP033983.1,NZ_CP033984.1,NZ_CP033985.1,NZ_CP033986.1	Complete genome	19473	37			x
Staphylococcus	aureus	P1D14C1	NZ_CP033990.1,NZ_CP033988.1,NZ_CP033989.1	Complete genome	19474	4			x
Staphylococcus	aureus	P1D8C2	NZ_CP033999.1,NZ_CP033997.1,NZ_CP033998.1	Complete genome	19474	4			x
Staphylococcus	aureus	P1D8C1	NZ_CP034002.1,NZ_CP034000.1,NZ_CP034001.1	Complete genome	19474	4			x
Staphylococcus	aureus	P1D7C1	NZ_CP034005.1,NZ_CP034003.1,NZ_CP034004.1	Complete genome	19474	4			x
Staphylococcus	aureus	P1D5C2	NZ_CP034008.1,NZ_CP034006.1,NZ_CP034007.1	Complete genome	19474	4			x
Staphylococcus	aureus	P1D5C1	NZ_CP034011.1,NZ_CP034009.1,NZ_CP034010.1	Complete genome	19474	4			x
Staphylococcus	aureus	P1D1C1	NZ_CP034014.1,NZ_CP034012.1,NZ_CP034013.1	Complete genome	19474	4			x
Staphylococcus	aureus	80wphwpl_v1	NZ_CP034098.1	Complete genome	19475	92			x
Staphylococcus	aureus	P1D12C1	NZ_CP034259.1,NZ_CP034258.1,NZ_CP034257.1	Complete genome	19474	4			x
Staphylococcus	aureus	PCFA-221	NZ_CP035003.1,NZ_CP035004.1	Complete genome	19479	102			x
Staphylococcus	aureus	ATCC 12600	NZ_CP035101.1,NZ_CP035102.1	Complete genome	1863	21			x
Staphylococcus	aureus	592	NZ_CP035791.1,NZ_CP035792.1	Complete genome	19482	23			x
Staphylococcus	aureus	O408	NZ_CP038270.1	Complete genome	19470	113			x
Staphylococcus	aureus	2030RH1	NZ_CP039848.1	Chromosome	4145	104			x
Staphylococcus	aureus	D592-HR	NZ_CP040623.1,NZ_CP040624.1	Complete genome	19482	23			x
Staphylococcus	aureus	JKD6004-DR	NZ_CP040625.1	Complete genome	19503	90			x
Staphylococcus	aureus	B2-15A	NZ_CP042043.1,NZ_CP042044.1,NZ_CP042045.1	Complete genome	19506	56			x
Staphylococcus	aureus	BSN9R	NZ_CP042348.1,NZ_CP042349.1	Complete genome	19510	85			x
Staphylococcus	aureus	NRS384	NZ_CP043386.1,NZ_CP043387.1,NZ_CP043388.1	Complete genome	2140	1			x
Staphylococcus	aureus	NRS384-rpoB-H481N-SCV	NZ_CP043389.1,NZ_CP043390.1,NZ_CP043391.1	Complete genome	2379	1			x
Staphylococcus	aureus	NRS384-rpoB-H481N-NCV	NZ_CP043392.1,NZ_CP043393.1,NZ_CP043394.1	Complete genome	2379	1			x
Staphylococcus	aureus	CFSAN007894	NZ_CP045866.1,NZ_CP045867.1	Complete genome	13367	115			x
Staphylococcus	aureus	16405	NZ_CP053353.1,NZ_CP053354.1	Complete genome	23008	97			x
Staphylococcus	aureus	14638	NZ_CP053634.1,NZ_CP053635.1	Complete genome	23007	118			x
Staphylococcus	aureus	14505	NZ_CP053640.1,NZ_CP053641.1	Complete genome	23006	60			x
Staphylococcus	aureus	LAC	NZ_CP055225.1,NZ_CP055226.1	Complete genome	33	1			x
Staphylococcus	aureus	WKZ-2	NZ_CP059155.1	Complete genome	23011	93			x
Staphylococcus	aureus	SH1000	NZ_CP059180.1	Complete genome	9	3			x
Staphylococcus	aureus	KZN	NZ_CP060278.1,NZ_CP060279.1	Complete genome	1674	24			x
Staphylococcus	aureus	K245	NZ_CP060597.1	Chromosome	?	98			x
Staphylococcus	aureus	K099	NZ_CP060599.1	Chromosome	?	79			x
Staphylococcus	aureus	K152	NZ_CP060602.1	Chromosome	?	122			x
Staphylococcus	aureus	K276	NZ_CP060606.1	Chromosome	?	78			x
Staphylococcus	aureus	K078	NZ_CP060609.1	Chromosome	11125	47			x
Staphylococcus	aureus	K076	NZ_CP060610.1	Chromosome	11125	47			x
Staphylococcus	aureus	S4	NZ_CP060614.1	Chromosome	?	69			x
Staphylococcus	aureus	S1	NZ_CP060617.1	Chromosome	?	68			x
Staphylococcus	aureus	R27	NZ_CP060624.1	Chromosome	?	52			x
Staphylococcus	aureus	R24	NZ_CP060626.1	Chromosome	?	53			x
Staphylococcus	aureus	NAS_AN_265	NZ_CP062344.1,NZ_CP062345.1	Complete genome	?	106			x
Staphylococcus	aureus	NAS_AN_233	NZ_CP062352.1,NZ_CP062353.1	Complete genome	?	36			x
Staphylococcus	aureus	NAS_AN_115	NZ_CP062368.1,NZ_CP062369.1	Complete genome	?	25			x
Staphylococcus	aureus	NAS_AN_111	NZ_CP062370.1,NZ_CP062371.1	Complete genome	?	25			x
Staphylococcus	aureus	NAS_AN_005	NZ_CP062395.1,NZ_CP062396.1,NZ_CP062397.1	Complete genome	?	112			x
Staphylococcus	aureus	NAS_NP_209	NZ_CP062405.1	Complete genome	?	130			x
Staphylococcus	aureus	NAS_AN_204	NZ_CP062411.1	Complete genome	?	36			x
Staphylococcus	aureus	NAS_AN_176	NZ_CP062413.1	Complete genome	?	54			x
Staphylococcus	aureus	NAS_AN_149	NZ_CP062416.1	Complete genome	?	125			x
Staphylococcus	aureus	KHS103	NZ_CP063801.1	Chromosome	?	119			x
Staphylococcus	aureus	PartF-Saureus-RM8376	NZ_CP064365.1,NZ_CP064366.1	Complete genome	1863	21			x
Staphylococcus	aureus	PartE-Saureus-RM8376	NZ_CP064389.1,NZ_CP064390.1	Complete genome	11442	127			x
Staphylococcus	aureus	GDC6P096P	NZ_CP065194.1,NZ_CP065195.1,NZ_CP065196.1,NZ_CP065197.1,NZ_CP065198.1	Complete genome	23019	35			x
Staphylococcus	aureus	FDAARGOS_1246	NZ_CP069470.1,NZ_CP069471.1,NZ_CP069472.1	Complete genome	13365	39			x
Staphylococcus	aureus	FDAARGOS_1245	NZ_CP069565.1,NZ_CP069566.1	Complete genome	13365	39			x
Staphylococcus	aureus	M313	NZ_CP071335.1	Chromosome	?	28			x
Staphylococcus	aureus	M192	NZ_CP071339.1	Chromosome	?	81			x
Staphylococcus	aureus	M125	NZ_CP071342.1	Chromosome	?	82			x
Staphylococcus	aureus	M117	NZ_CP071344.1	Chromosome	?	28			x
Staphylococcus	aureus	I29	NZ_CP071354.1	Chromosome	?	86			x
Staphylococcus	aureus	Colony590	NZ_CP075506.1	Chromosome	?	67			x
Staphylococcus	aureus	Colony584	NZ_CP075508.1	Chromosome	?	75			x
Staphylococcus	aureus	Colony579	NZ_CP075510.1	Chromosome	?	74			x
Staphylococcus	aureus	Colony103	NZ_CP075511.1	Chromosome	?	63			x
Staphylococcus	aureus	RN4220	NZ_CP076105.1	Complete genome	6158	3			x
Staphylococcus	aureus	B-AoC-SA1	NZ_CP076360.1	Chromosome	?	116			x
Staphylococcus	aureus	55-100-003	NZ_CP076843.1,NZ_CP076844.1,NZ_CP076845.1	Complete genome	159	35			x
Staphylococcus	aureus	N5	NZ_CP077853.1	Complete genome	17959	5			x
Staphylococcus	aureus	N4	NZ_CP077854.1	Complete genome	17959	5			x
Staphylococcus	aureus	L6	NZ_CP077855.1	Complete genome	17959	5			x
Staphylococcus	aureus	L5	NZ_CP077856.1	Complete genome	17959	5			x
Staphylococcus	aureus	L4	NZ_CP077857.1	Complete genome	17959	5			x
Staphylococcus	aureus	AC6	NZ_CP077858.1	Complete genome	17959	5			x
Staphylococcus	aureus	AC5	NZ_CP077859.1	Complete genome	17959	5			x
Staphylococcus	aureus	AC4	NZ_CP077860.1	Complete genome	17959	5			x
Staphylococcus	aureus	372	NZ_CP077861.1,NZ_CP077862.1	Complete genome	?	8			x
Staphylococcus	aureus	371	NZ_CP077863.1,NZ_CP077864.1	Complete genome	?	8			x
Staphylococcus	aureus	370	NZ_CP077865.1,NZ_CP077866.1	Complete genome	?	8			x
Staphylococcus	aureus	366	NZ_CP077868.1	Complete genome	?	8			x
Staphylococcus	aureus	365	NZ_CP077869.1	Complete genome	?	8			x
Staphylococcus	aureus	360	NZ_CP077870.1,NZ_CP077871.1	Complete genome	?	10			x
Staphylococcus	aureus	358	NZ_CP077872.1,NZ_CP077876.1,NZ_CP077875.1,NZ_CP077873.1,NZ_CP077874.1	Complete genome	?	10			x
Staphylococcus	aureus	356	NZ_CP077880.1,NZ_CP077881.1,NZ_CP077884.1,NZ_CP077882.1,NZ_CP077883.1	Complete genome	?	10			x
Staphylococcus	aureus	355	NZ_CP077885.1,NZ_CP077887.1,NZ_CP077886.1	Complete genome	?	10			x
Staphylococcus	aureus	334	NZ_CP077888.1	Complete genome	?	43			x
Staphylococcus	aureus	332	NZ_CP077893.1	Complete genome	?	43			x
Staphylococcus	aureus	327	NZ_CP077898.1	Complete genome	?	32			x
Staphylococcus	aureus	324	NZ_CP077899.1,NZ_CP077900.1,NZ_CP077902.1,NZ_CP077904.1,NZ_CP077903.1,NZ_CP077901.1,NZ_CP077905.1	Complete genome	?	129			x
Staphylococcus	aureus	322	NZ_CP077908.1,NZ_CP077910.1,NZ_CP077909.1	Complete genome	?	32			x
Staphylococcus	aureus	318	NZ_CP077911.1,NZ_CP077912.1	Complete genome	?	33			x
Staphylococcus	aureus	317	NZ_CP077913.1,NZ_CP077914.1	Chromosome	?	33			x
Staphylococcus	aureus	280	NZ_CP077917.1	Complete genome	17961	48			x
Staphylococcus	aureus	278	NZ_CP077919.1,NZ_CP077918.1	Complete genome	17960	38			x
Staphylococcus	aureus	277	NZ_CP077920.1	Complete genome	17961	48			x
Staphylococcus	aureus	276	NZ_CP077921.1	Complete genome	17960	38			x
Staphylococcus	aureus	201	NZ_CP077923.1	Complete genome	?	46			x
Staphylococcus	aureus	200	NZ_CP077924.1	Complete genome	?	46			x
Staphylococcus	aureus	198	NZ_CP077925.1	Complete genome	17958	12			x
Staphylococcus	aureus	197	NZ_CP077926.1,NZ_CP077927.1	Complete genome	17958	12			x
Staphylococcus	aureus	196	NZ_CP077928.1,NZ_CP077930.1,NZ_CP077929.1	Complete genome	17958	12			x
Staphylococcus	aureus	194	NZ_CP077932.1	Complete genome	17958	12			x
Staphylococcus	aureus	359	NZ_CP077933.1,NZ_CP077934.1,NZ_CP077935.1	Complete genome	?	10			x
Staphylococcus	aureus	199	NZ_CP077939.1,NZ_CP077940.1	Chromosome	17958	12			x
Staphylococcus	aureus	BSN14R1	NZ_CP080053.1	Chromosome	?	34			x
Staphylococcus	aureus	BSN14S3	NZ_CP080055.1	Chromosome	?	34			x
Staphylococcus	aureus	HL23187	NZ_CP080770.1,NZ_CP080771.1	Complete genome	23002	110			x
Staphylococcus	aureus	199	NZ_CP088157.1	Complete genome	?				x
Staphylococcus	aureus	RN6390	NZ_CP090001.1,NZ_CP090002.1	Complete genome	16984	3			x
Staphylococcus	aureus	SAUR_BFS21	NZ_CP090871.1	Chromosome	?	58			x
Staphylococcus	aureus	SAUR_BFS16	NZ_CP090873.1	Complete genome	?	57			x
Staphylococcus	aureus	SAUR_BFS14	NZ_CP090874.1	Chromosome	?	65			x
Staphylococcus	aureus	VMRSA-WC123	NZ_CP092538.1,NZ_CP092539.1	Complete genome	?	2			x
Staphylococcus	aureus	VMRSA-WC121	NZ_CP092540.1,NZ_CP092541.1	Complete genome	?	2			x
Staphylococcus	aureus	VRMSSA-WC113	NZ_CP092542.1,NZ_CP092543.1	Complete genome	?	2			x
Staphylococcus	aureus	VMRSA-WC102	NZ_CP092544.1,NZ_CP092545.1,NZ_CP092546.1	Complete genome	?	2			x
Staphylococcus	aureus	VMRSA-WC083	NZ_CP092547.1,NZ_CP092548.1,NZ_CP092549.1	Complete genome	?	2			x
Staphylococcus	aureus	VMRSA-WC081	NZ_CP092552.1,NZ_CP092553.1	Complete genome	?	2			x
Staphylococcus	aureus	VMRSA-WC071	NZ_CP092554.1,NZ_CP092555.1	Complete genome	?	2			x
Staphylococcus	aureus	VMRSA-WC062	NZ_CP092556.1,NZ_CP092557.1	Complete genome	?	2			x
Staphylococcus	aureus	VMRSA-WC052	NZ_CP092558.1,NZ_CP092559.1,NZ_CP092560.1	Complete genome	?	2			x
Staphylococcus	aureus	MRSA-WC101	NZ_CP092561.1,NZ_CP092562.1	Complete genome	?	2			x
Staphylococcus	aureus	MRSA-WC090	NZ_CP092563.1,NZ_CP092564.1	Complete genome	?	2			x
Staphylococcus	aureus	MRSA-WC061	NZ_CP092565.1,NZ_CP092566.1	Complete genome	?	2			x
Staphylococcus	aureus	MRSA-WC000	NZ_CP092567.1,NZ_CP092568.1	Complete genome	?	2			x
Staphylococcus	aureus	VRMSSA-WC111	NZ_CP092581.1,NZ_CP092582.1	Complete genome	?	2			x
Staphylococcus	aureus	697R	NZ_CP093527.1	Complete genome	?	131			x
Staphylococcus	aureus	WA121-2021_16354	NZ_CP093935.1,NZ_CP093936.1,NZ_CP093937.1	Complete genome	27869	62			x
Staphylococcus	aureus	ATCC 29213	NZ_CP094857.1,NZ_CP094858.1	Complete genome	1674	24			x
Staphylococcus	aureus	M0	NZ_CP098253.1,NZ_CP098254.1	Complete genome	1126	9			x
Staphylococcus	aureus	N4	NZ_CP098255.1,NZ_CP098256.1	Complete genome	1126	9			x
Staphylococcus	aureus	M4	NZ_CP098257.1,NZ_CP098258.1	Complete genome	1126	9			x
Staphylococcus	aureus	TCD22	NZ_CP098668.1	Chromosome	?	124			x
Staphylococcus	aureus	TCD20	NZ_CP098670.1	Chromosome	?	17			x
Staphylococcus	aureus	TCD19	NZ_CP098671.1	Chromosome	?	17			x
Staphylococcus	aureus	TCD17	NZ_CP098673.1	Chromosome	?	26			x
Staphylococcus	aureus	TCD15	NZ_CP098675.1	Chromosome	?	26			x
Staphylococcus	aureus	TCD11	NZ_CP098679.1	Chromosome	?	66			x
Staphylococcus	aureus	TCD10	NZ_CP098680.1	Chromosome	?	18			x
Staphylococcus	aureus	TCD7	NZ_CP098683.1	Chromosome	?	18			x
Staphylococcus	aureus	TCD3	NZ_CP098685.1	Chromosome	?	18			x
Staphylococcus	aureus	TCD2	NZ_CP098686.1	Chromosome	?	17			x
Staphylococcus	aureus	MN8	NZ_CP101123.1	Complete genome	9422	44			x
Staphylococcus	aureus	RN4220	NZ_CP101124.1	Complete genome	6158	3			x
Staphylococcus	aureus	NCTC13142	NZ_LR134086.1	Complete genome	1991	121			x
Staphylococcus	aureus	HU-14	NZ_LR822061.1	Complete genome	23024	55			x
Staphylococcus	aureus	NCTC10344	NZ_LS483324.1	Complete genome	13311	103			x
Staphylococcus	aureus	NCTC8325	NZ_LS483365.1	Complete genome	9	3			x
Staphylococcus	aureus	Sa_Newman_UoM	NZ_LT598688.1	Complete genome	18	16			x
Staphylococcus	aureus	1549-SCV	NZ_LT992435.1	Complete genome	13313	45			x
Staphylococcus	aureus	1549-REV	NZ_LT992436.1	Complete genome	13313	45			x
Staphylococcus	aureus	8_LA_272	NZ_LT992461.1	Complete genome	41	7			x
Staphylococcus	aureus	2_LA_86	NZ_LT992463.1	Complete genome	38	7			x
Staphylococcus	aureus	13_LA_301	NZ_LT992470.1	Complete genome	41	7			x
Staphylococcus	aureus	14_5418	NZ_LT992473.1	Complete genome	41	7			x
Staphylococcus	aureus	19_LA_388	NZ_LT992474.1	Complete genome	38	7			x
Staphylococcus	aureus	20_LA_415	NZ_LT992475.1	Complete genome	138	7			x
Staphylococcus	aureus	22_LA_562	NZ_LT992477.1	Complete genome	948	99			x
Staphylococcus	aureus	24117-REV	NZ_LT996889.1	Complete genome	13322	27			x
Staphylococcus	aureus	24117-WT	NZ_LT996891.1	Complete genome	13322	27			x
Staphylococcus	aureus	SA17_S6	CP010941.1	Chromosome	?					x
Staphylococcus	aureus	144_S7	CP010943.1	Chromosome	26574	64				x
Staphylococcus	aureus	V605	CP013959.1,CP013960.1	Complete genome	13292					x
Staphylococcus	aureus	18082	CP041633.1	Complete genome	?					x
Staphylococcus	aureus	JH9	NC_009487.1,NC_009477.1	Complete genome	5	61				x
Staphylococcus	aureus	TCH1516	NC_010079.1,NC_012417.1,NC_010063.1	Complete genome	15	83				x
Staphylococcus	aureus	VC40	NC_016912.1	Complete genome	12					x
Staphylococcus	aureus	M013	NC_016928.2,NZ_CP039996.1	Complete genome	6	109				x
Staphylococcus	aureus	TW20	NC_017331.1,NC_017352.1,NC_017332.1	Complete genome	22					x
Staphylococcus	aureus	type strain:ST398	NC_017333.1,NC_017334.1,NC_017335.1,NC_017336.1	Complete genome	35					x
Staphylococcus	aureus	TCH60	NC_017342.1,NC_017345.1	Complete genome	2					x
Staphylococcus	aureus	08BA02176	NC_018608.1	Complete genome	37					x
Staphylococcus	aureus	ST228	NC_020568.1,NC_020539.1	Complete genome	7	6				x
Staphylococcus	aureus	Z172	NC_022604.1,NC_022610.1,NC_022605.1	Complete genome	1861					x
Staphylococcus	aureus	TMUS2126	NZ_AP014652.1	Complete genome	2797	76				x
Staphylococcus	aureus	JH4899	NZ_AP014921.1,NZ_AP014922.1	Complete genome	13357					x
Staphylococcus	aureus	FDA209P	NZ_AP014942.1,NZ_AP014943.1	Complete genome	3931					x
Staphylococcus	aureus	TUM9458	NZ_AP019305.1	Complete genome	19432	51				x
Staphylococcus	aureus	KUH180038	NZ_AP020318.1,NZ_AP020319.1	Complete genome	19441					x
Staphylococcus	aureus	KUH180062	NZ_AP020320.1,NZ_AP020321.1	Complete genome	19443					x
Staphylococcus	aureus	KUN1163	NZ_AP020324.1,NZ_AP020325.1	Complete genome	19445					x
Staphylococcus	aureus	834	NZ_AP024170.1,NZ_AP024171.1	Complete genome	22960					x
Staphylococcus	aureus	N1195	NZ_AP024313.1,NZ_AP024314.1	Complete genome	?	100				x
Staphylococcus	aureus	BDH17	NZ_AP024315.1,NZ_AP024316.1,NZ_AP024317.1	Complete genome	?					x
Staphylococcus	aureus	JICS127	NZ_AP025693.1,NZ_AP025694.1,NZ_AP025695.1	Complete genome	10435					x
Staphylococcus	aureus	SA268	NZ_CP006630.1	Complete genome	1862					x
Staphylococcus	aureus	USA300-ISMMS1	NZ_CP007176.1,NZ_CP007177.1,NZ_CP007178.1	Complete genome	1865					x
Staphylococcus	aureus	V2200	NZ_CP007657.1,NZ_CP007658.1	Complete genome	2800					x
Staphylococcus	aureus	M121	NZ_CP007670.1,NZ_CP007671.1	Complete genome	2302					x
Staphylococcus	aureus	CA12	NZ_CP007672.1,NZ_CP007673.1	Complete genome	2252					x
Staphylococcus	aureus	GR2	NZ_CP010402.1,NZ_CP010403.1,NZ_CP010404.1	Complete genome	13352					x
Staphylococcus	aureus	FORC_012	NZ_CP010998.1	Complete genome	13335					x
Staphylococcus	aureus	FCFHV36	NZ_CP011147.1	Complete genome	2804					x
Staphylococcus	aureus	HC1340	NZ_CP012011.1	Complete genome	1995	128				x
Staphylococcus	aureus	Be62	NZ_CP012013.1,NZ_CP012014.1	Complete genome	13334					x
Staphylococcus	aureus	Gv51	NZ_CP012015.1,NZ_CP012016.1	Complete genome	13359	30				x
Staphylococcus	aureus	USA300_2014.C01	NZ_CP012119.2,NZ_CP012118.2,NZ_CP025490.1	Complete genome	2798					x
Staphylococcus	aureus	ST20130939	NZ_CP012970.1,NZ_CP012971.1	Complete genome	13341	73				x
Staphylococcus	aureus	ST20130940	NZ_CP012979.1,NZ_CP012980.1	Complete genome	9424	123				x
Staphylococcus	aureus	SA40TW	NZ_CP013182.1	Complete genome	31	107				x
Staphylococcus	aureus	UTSW MRSA 55	NZ_CP013231.1,NZ_CP013227.1,NZ_CP013228.1,NZ_CP013229.1,NZ_CP013230.1	Complete genome	2799					x
Staphylococcus	aureus	RIVM1607	NZ_CP013619.1,NZ_CP013620.1	Complete genome	7522					x
Staphylococcus	aureus	NCCP14558	NZ_CP013953.1,NZ_CP013954.1	Complete genome	13356					x
Staphylococcus	aureus	NCCP14562	NZ_CP013955.1,NZ_CP013956.1	Complete genome	13372					x
Staphylococcus	aureus	V521	NZ_CP013957.1,NZ_CP013958.1	Complete genome	13293					x
Staphylococcus	aureus	USA300-SUR1	NZ_CP014362.1,NZ_CP014363.1,NZ_CP014364.1	Complete genome	2940	49				x
Staphylococcus	aureus	USA300-SUR3	NZ_CP014368.1,NZ_CP014369.1,NZ_CP014370.1	Complete genome	2942	19				x
Staphylococcus	aureus	USA300-SUR4	NZ_CP014371.1,NZ_CP014372.1,NZ_CP014373.1,NZ_CP014374.1,NZ_CP014375.1	Complete genome	2941	11				x
Staphylococcus	aureus	USA300-SUR7	NZ_CP014384.1,NZ_CP014385.1,NZ_CP014386.1	Complete genome	2943					x
Staphylococcus	aureus	USA300-SUR12	NZ_CP014407.1,NZ_CP014408.1	Complete genome	2939	40				x
Staphylococcus	aureus	USA300-SUR16	NZ_CP014420.1,NZ_CP014421.1,NZ_CP014422.1	Complete genome	2938	15				x
Staphylococcus	aureus	USA300-SUR22	NZ_CP014438.1,NZ_CP014439.1,NZ_CP014440.1	Complete genome	2937	42				x
Staphylococcus	aureus	FORC_040	NZ_CP016398.1,NZ_CP016399.1	Complete genome	13347					x
Staphylococcus	aureus	5118.N	NZ_CP016855.1,NZ_CP025482.1,NZ_CP016854.1	Complete genome	13112					x
Staphylococcus	aureus	1971.C01	NZ_CP016858.1,NZ_CP025486.1,NZ_CP016859.1,NZ_CP016857.1	Complete genome	13363					x
Staphylococcus	aureus	1625.C01	NZ_CP016863.1,NZ_CP016862.1	Complete genome	13116					x
Staphylococcus	aureus	2148.C01	NZ_CP017094.1,NZ_CP025488.1,NZ_CP017095.1	Complete genome	13365	39				x
Staphylococcus	aureus	ch21	NZ_CP017804.1,NZ_CP017805.1,NZ_CP017806.1	Chromosome	?					x
Staphylococcus	aureus	MRSA107	NZ_CP018629.1	Complete genome	13117					x
Staphylococcus	aureus	UCI62	NZ_CP018766.1,NZ_CP018767.1	Complete genome	13369					x
Staphylococcus	aureus	UCI 28	NZ_CP018768.1,NZ_CP018769.1	Complete genome	13361					x
Staphylococcus	aureus	GD1677	NZ_CP019595.2	Complete genome	13351					x
Staphylococcus	aureus	BA01611	NZ_CP019945.1	Complete genome	13333					x
Staphylococcus	aureus	08S00974	NZ_CP020019.1	Complete genome	2127					x
Staphylococcus	aureus	K5	NZ_CP020656.1	Complete genome	13122					x
Staphylococcus	aureus	HZW450	NZ_CP020741.1	Complete genome	13345					x
Staphylococcus	aureus	JK3137	NZ_CP020960.1	Complete genome	19451					x
Staphylococcus	aureus	2012-3	NZ_CP021178.1	Complete genome	2646					x
Staphylococcus	aureus	121560027-1	NZ_CP021353.1	Chromosome	?					x
Staphylococcus	aureus	FORC_062	NZ_CP022582.1	Complete genome	13134					x
Staphylococcus	aureus	FDAARGOS_412	NZ_CP023500.1	Complete genome	12969					x
Staphylococcus	aureus	55-99-44	NZ_CP024998.1,NZ_CP024999.1	Complete genome	13153					x
Staphylococcus	aureus	3020.C01	NZ_CP025495.1,NZ_CP025496.1,NZ_CP025497.1	Complete genome	2245	41				x
Staphylococcus	aureus	NRS271	NZ_CP026064.1,NZ_CP026065.1	Complete genome	13155					x
Staphylococcus	aureus	NRS120	NZ_CP026072.1	Complete genome	13337					x
Staphylococcus	aureus	FDAARGOS_2	NZ_CP026964.1,NZ_CP026965.1,NZ_CP026966.1,NZ_CP026967.1	Complete genome	28	120				x
Staphylococcus	aureus	FDAARGOS_140	NZ_CP027101.1	Chromosome	?					x
Staphylococcus	aureus	CFSAN064038	NZ_CP028163.1,NZ_CP028164.1	Complete genome	122	35				x
Staphylococcus	aureus	CFSAN018749	NZ_CP028190.1,NZ_CP028191.1	Complete genome	1818					x
Staphylococcus	aureus	AR465	NZ_CP029082.1,NZ_CP029081.1	Complete genome	13169	59				x
Staphylococcus	aureus	AR461	NZ_CP029087.1	Complete genome	13172					x
Staphylococcus	aureus	USA 100	NZ_CP029474.1,NZ_CP029475.1	Complete genome	19462					x
Staphylococcus	aureus	AR_0228	NZ_CP029663.1,NZ_CP029661.1,NZ_CP029662.1	Complete genome	13191					x
Staphylococcus	aureus	AR_0226	NZ_CP029664.1,NZ_CP029665.1	Complete genome	13193					x
Staphylococcus	aureus	AR_0225	NZ_CP029667.1,NZ_CP029666.1	Complete genome	13194					x
Staphylococcus	aureus	AR_0223	NZ_CP029669.1,NZ_CP029668.1	Complete genome	13195					x
Staphylococcus	aureus	AR_0216	NZ_CP029678.1,NZ_CP029676.1,NZ_CP029677.1	Complete genome	13198					x
Staphylococcus	aureus	AR_0215	NZ_CP029680.1,NZ_CP029679.1	Complete genome	13199					x
Staphylococcus	aureus	S57	NZ_CP030136.1	Complete genome	19463					x
Staphylococcus	aureus	M48	NZ_CP030138.1	Complete genome	19465					x
Staphylococcus	aureus	F17SA003	NZ_CP031130.1	Complete genome	13203					x
Staphylococcus	aureus	E16SA093	NZ_CP031131.1	Complete genome	13204					x
Staphylococcus	aureus	WCH-SK2	NZ_CP031537.1	Complete genome	13205					x
Staphylococcus	aureus	CFBR-105	NZ_CP031779.1	Complete genome	13107					x
Staphylococcus	aureus	QD-CD9	NZ_CP031838.1	Complete genome	13109					x
Staphylococcus	aureus	CFSAN082782	NZ_CP031888.1,NZ_CP031889.1	Complete genome	19468	84				x
Staphylococcus	aureus	SA H27	NZ_CP032161.1	Chromosome	?					x
Staphylococcus	aureus	MSSA54	NZ_CP033681.1	Chromosome	11414	126				x
Staphylococcus	aureus	P2D8C1	NZ_CP033982.1,NZ_CP033978.1,NZ_CP033979.1,NZ_CP033980.1,NZ_CP033981.1	Complete genome	19473	37				x
Staphylococcus	aureus	PMB 81-4	NZ_CP034441.1	Complete genome	19477					x
Staphylococcus	aureus	WCUH29	NZ_CP039156.1	Complete genome	19489					x
Staphylococcus	aureus	Lr6	NZ_CP039160.1,NZ_CP039161.1	Complete genome	19491					x
Staphylococcus	aureus	R50	NZ_CP039167.1,NZ_CP039168.1	Complete genome	19494					x
Staphylococcus	aureus	VGC1	NZ_CP039448.1,NZ_CP039449.1,NZ_CP039450.1	Complete genome	19495					x
Staphylococcus	aureus	Lr3	NZ_CP039992.1	Complete genome	19496					x
Staphylococcus	aureus	JKD6004	NZ_CP040622.1	Complete genome	19503	90				x
Staphylococcus	aureus	D592	NZ_CP040665.1,NZ_CP040666.1	Complete genome	19482	23				x
Staphylococcus	aureus	S15	NZ_CP040801.1,NZ_CP040802.1	Complete genome	?					x
Staphylococcus	aureus	B2-7A	NZ_CP042046.1,NZ_CP042047.1	Complete genome	19507					x
Staphylococcus	aureus	B1-4A	NZ_CP042048.1,NZ_CP042049.1,NZ_CP042050.1	Chromosome	?					x
Staphylococcus	aureus	B9-22D	NZ_CP042081.1,NZ_CP042082.1,NZ_CP042083.1	Chromosome	?					x
Staphylococcus	aureus	B6-55A	NZ_CP042110.1,NZ_CP042111.1	Chromosome	1235					x
Staphylococcus	aureus	B4-59C	NZ_CP042153.1,NZ_CP042156.1,NZ_CP042155.1,NZ_CP042154.1	Complete genome	19508					x
Staphylococcus	aureus	B3-17D	NZ_CP042157.1,NZ_CP042160.1,NZ_CP042159.1,NZ_CP042158.1	Complete genome	19509					x
Staphylococcus	aureus	BSN9S	NZ_CP042346.1,NZ_CP042347.1	Complete genome	19510	85				x
Staphylococcus	aureus	16445	NZ_CP043302.1,NZ_CP043303.1	Complete genome	19512					x
Staphylococcus	aureus	GHA13	NZ_CP043911.1	Chromosome	6959					x
Staphylococcus	aureus	GHA12	NZ_CP043912.1	Chromosome	?					x
Staphylococcus	aureus	GHA8	NZ_CP043916.1	Chromosome	546					x
Staphylococcus	aureus	GHA7	NZ_CP043917.1	Chromosome	?					x
Staphylococcus	aureus	GHA6	NZ_CP043918.1	Chromosome	?					x
Staphylococcus	aureus	GHA3	NZ_CP043921.1	Chromosome	6959					x
Staphylococcus	aureus	FDAARGOS_660	NZ_CP044106.1,NZ_CP044105.1	Complete genome	19514					x
Staphylococcus	aureus	ZY05	NZ_CP045472.1,NZ_CP045473.1	Complete genome	19515					x
Staphylococcus	aureus	M2024	NZ_CP047021.1,NZ_CP047022.1	Complete genome	11562					x
Staphylococcus	aureus	RJ1267	NZ_CP047321.1,NZ_CP047322.1	Complete genome	19516					x
Staphylococcus	aureus	UP_1539	NZ_CP047780.1	Complete genome	19520					x
Staphylococcus	aureus	UP_296	NZ_CP047800.1	Complete genome	22975					x
Staphylococcus	aureus	UP_1442	NZ_CP047802.1	Complete genome	8640					x
Staphylococcus	aureus	UP_774	NZ_CP047804.1	Complete genome	8672					x
Staphylococcus	aureus	UP_1522	NZ_CP047811.1,NZ_CP047812.1	Complete genome	22981					x
Staphylococcus	aureus	UP_1484	NZ_CP047815.1,NZ_CP047816.1	Complete genome	22984					x
Staphylococcus	aureus	UP_1239	NZ_CP047826.1,NZ_CP047827.1	Complete genome	22988					x
Staphylococcus	aureus	UP_620	NZ_CP047843.1,NZ_CP047844.1	Complete genome	8690					x
Staphylococcus	aureus	UP_522	NZ_CP047847.1,NZ_CP047848.1	Complete genome	22995					x
Staphylococcus	aureus	UP_1525	NZ_CP047854.1,NZ_CP047855.1	Complete genome	8692					x
Staphylococcus	aureus	UP_1435	NZ_CP047856.1,NZ_CP047857.1,NZ_CP047858.1	Complete genome	8654					x
Staphylococcus	aureus	UP_1405	NZ_CP047859.1,NZ_CP047860.1	Complete genome	8629					x
Staphylococcus	aureus	UP_1322	NZ_CP047861.1,NZ_CP047862.1	Complete genome	8668					x
Staphylococcus	aureus	UP_1106	NZ_CP047863.1,NZ_CP047864.1	Complete genome	8696					x
Staphylococcus	aureus	UP_844	NZ_CP047865.1,NZ_CP047866.1	Complete genome	8643					x
Staphylococcus	aureus	UP_419	NZ_CP047867.1,NZ_CP047868.1	Complete genome	8650					x
Staphylococcus	aureus	SR231	NZ_CP047922.1,NZ_CP047923.1	Complete genome	7849					x
Staphylococcus	aureus	SR153	NZ_CP048643.1,NZ_CP048644.1,NZ_CP048645.1,NZ_CP048646.1	Complete genome	7760					x
Staphylococcus	aureus	NGA76	NZ_CP051479.1	Complete genome	?					x
Staphylococcus	aureus	NGA71	NZ_CP051484.1	Complete genome	?					x
Staphylococcus	aureus	HL20709	NZ_CP053070.1	Complete genome	23002	110				x
Staphylococcus	aureus	EDCC5398	NZ_CP053101.1	Complete genome	1423					x
Staphylococcus	aureus	Guangzhou-SAU071	NZ_CP053183.1,NZ_CP053184.1	Complete genome	23004					x
Staphylococcus	aureus	14507	NZ_CP053356.1,NZ_CP053355.1	Complete genome	23006	60				x
Staphylococcus	aureus	14732	NZ_CP053639.1,NZ_CP053638.1	Complete genome	23008	97				x
Staphylococcus	aureus	110900	NZ_CP058615.1,NZ_CP058616.1	Complete genome	10776					x
Staphylococcus	aureus	WH39	NZ_CP060491.1,NZ_CP060492.1	Complete genome	23012					x
Staphylococcus	aureus	K084	NZ_CP060608.1	Chromosome	11125	47				x
Staphylococcus	aureus	MSSA01	NZ_CP061349.1	Complete genome	23014					x
Staphylococcus	aureus	NAS_OP_133	NZ_CP062314.1,NZ_CP062315.1,NZ_CP062316.1,NZ_CP062317.1	Complete genome	?					x
Staphylococcus	aureus	NAS_OP_101	NZ_CP062320.1,NZ_CP062321.1	Complete genome	?					x
Staphylococcus	aureus	NAS_OP_071	NZ_CP062322.1,NZ_CP062323.1	Complete genome	?					x
Staphylococcus	aureus	NAS_OP_063	NZ_CP062324.1,NZ_CP062325.1	Complete genome	?					x
Staphylococcus	aureus	NAS_OP_026	NZ_CP062329.1,NZ_CP062330.1	Complete genome	?					x
Staphylococcus	aureus	NAS_OP_017	NZ_CP062331.1,NZ_CP062332.1,NZ_CP062333.1	Complete genome	?					x
Staphylococcus	aureus	NAS_AN_270	NZ_CP062342.1,NZ_CP062343.1	Complete genome	?					x
Staphylococcus	aureus	NAS_AN_123	NZ_CP062366.1,NZ_CP062367.1	Complete genome	?					x
Staphylococcus	aureus	NAS_AN_099	NZ_CP062376.1,NZ_CP062377.1	Complete genome	?					x
Staphylococcus	aureus	NAS_OP_052	NZ_CP062403.1	Complete genome	?					x
Staphylococcus	aureus	NAS_AN_205	NZ_CP062410.1	Complete genome	?					x
Staphylococcus	aureus	NAS_AN_175	NZ_CP062414.1	Complete genome	?	125				x
Staphylococcus	aureus	NAS_AN_143	NZ_CP062417.1	Complete genome	?	54				x
Staphylococcus	aureus	NAS_AN_136	NZ_CP062418.1	Complete genome	?					x
Staphylococcus	aureus	NAS_AN_016	NZ_CP062420.1	Complete genome	?					x
Staphylococcus	aureus	NAS_AN_003	NZ_CP062421.1	Complete genome	?					x
Staphylococcus	aureus	NAS_AN_285	NZ_CP062439.1,NZ_CP062440.1	Complete genome	?					x
Staphylococcus	aureus	MRSA - AMRF 5	NZ_CP062467.1,NZ_CP062468.1	Complete genome	23016					x
Staphylococcus	aureus	MRSA - AMRF 4	NZ_CP062469.1,NZ_CP062470.1	Complete genome	23017					x
Staphylococcus	aureus	MRSA - AMRF 3	NZ_CP062471.1,NZ_CP062472.1	Complete genome	23018					x
Staphylococcus	aureus	FDAARGOS_1086	NZ_CP068143.1,NZ_CP068144.1	Complete genome	22955					x
Staphylococcus	aureus	M385	NZ_CP071333.1	Chromosome	?					x
Staphylococcus	aureus	M319	NZ_CP071334.1	Chromosome	?					x
Staphylococcus	aureus	M308	NZ_CP071336.1	Chromosome	?					x
Staphylococcus	aureus	M283	NZ_CP071337.1	Chromosome	?					x
Staphylococcus	aureus	M222	NZ_CP071338.1	Chromosome	?	28				x
Staphylococcus	aureus	M186	NZ_CP071340.1	Chromosome	?					x
Staphylococcus	aureus	M160	NZ_CP071341.1	Chromosome	?	81				x
Staphylococcus	aureus	M124	NZ_CP071343.1	Chromosome	?	82				x
Staphylococcus	aureus	M92	NZ_CP071345.1	Chromosome	?					x
Staphylococcus	aureus	M37	NZ_CP071347.1	Chromosome	?					x
Staphylococcus	aureus	M20	NZ_CP071348.1	Chromosome	?					x
Staphylococcus	aureus	M5	NZ_CP071349.1	Chromosome	?					x
Staphylococcus	aureus	I2	NZ_CP071355.1	Chromosome	?					x
Staphylococcus	aureus	M2872	NZ_CP071356.1	Chromosome	?					x
Staphylococcus	aureus	M2117	NZ_CP071357.1	Chromosome	?					x
Staphylococcus	aureus	M1172	NZ_CP071358.1	Chromosome	?					x
Staphylococcus	aureus	M1092	NZ_CP071359.1	Chromosome	?					x
Staphylococcus	aureus	O103	NZ_CP071360.1	Chromosome	?					x
Staphylococcus	aureus	O100	NZ_CP071361.1	Chromosome	?					x
Staphylococcus	aureus	Jn	NZ_CP071362.1	Chromosome	?					x
Staphylococcus	aureus	Je	NZ_CP071363.1	Chromosome	?					x
Staphylococcus	aureus	G57	NZ_CP071365.1	Chromosome	?					x
Staphylococcus	aureus	G36	NZ_CP071366.1	Chromosome	?					x
Staphylococcus	aureus	G16	NZ_CP071368.1	Chromosome	?					x
Staphylococcus	aureus	G04	NZ_CP071369.1	Chromosome	?					x
Staphylococcus	aureus	G01	NZ_CP071371.1	Chromosome	?					x
Staphylococcus	aureus	Fu1	NZ_CP071372.1	Chromosome	?					x
Staphylococcus	aureus	SA14+	NZ_CP073012.1	Complete genome	?					x
Staphylococcus	aureus	ST59	NZ_CP076823.1	Complete genome	?					x
Staphylococcus	aureus	55-100-016	NZ_CP076839.1,NZ_CP076840.1,NZ_CP076841.1,NZ_CP076842.1	Complete genome	604					x
Staphylococcus	aureus	UMCG578	NZ_CP077738.1,NZ_CP077739.1,NZ_CP077740.1	Complete genome	1703					x
Staphylococcus	aureus	NL1	NZ_CP077741.1,NZ_CP077742.1,NZ_CP077743.1,NZ_CP077744.1	Complete genome	1703					x
Staphylococcus	aureus	WHC09	NZ_CP077755.1,NZ_CP077756.1	Complete genome	?					x
Staphylococcus	aureus	WHC07	NZ_CP077757.1	Complete genome	?					x
Staphylococcus	aureus	NT_8	NZ_CP080222.1	Complete genome	?					x
Staphylococcus	aureus	NT_611	NZ_CP080251.1,NZ_CP080252.1	Complete genome	?					x
Staphylococcus	aureus	HL18888	NZ_CP080548.1,NZ_CP080549.1	Complete genome	?					x
Staphylococcus	aureus	HL18883	NZ_CP080550.1	Complete genome	?					x
Staphylococcus	aureus	HL18840	NZ_CP080551.1	Complete genome	?					x
Staphylococcus	aureus	HL18807	NZ_CP080552.1	Complete genome	?					x
Staphylococcus	aureus	HL18380	NZ_CP080553.1,NZ_CP080554.1,NZ_CP080555.1	Complete genome	?					x
Staphylococcus	aureus	HL17078	NZ_CP080556.1,NZ_CP080557.1,NZ_CP080558.1,NZ_CP080559.1	Complete genome	?					x
Staphylococcus	aureus	HL17064	NZ_CP080560.1,NZ_CP080561.1	Complete genome	?					x
Staphylococcus	aureus	HL21008	NZ_CP080562.1,NZ_CP080563.1	Complete genome	?					x
Staphylococcus	aureus	HL16278	NZ_CP080564.1,NZ_CP080565.1	Complete genome	?					x
Staphylococcus	aureus	HL20835	NZ_CP080566.1,NZ_CP080567.1	Complete genome	?					x
Staphylococcus	aureus	SQL1	NZ_CP081354.1,NZ_CP081355.1,NZ_CP081356.1	Complete genome	?					x
Staphylococcus	aureus	HL25870	NZ_CP083671.1,NZ_CP083672.1	Complete genome	?					x
Staphylococcus	aureus	Patient 14, Isolate 02	NZ_CP086215.1	Complete genome	?					x
Staphylococcus	aureus	697	NZ_CP088158.1	Complete genome	?	131				x
Staphylococcus	aureus	UNC_SaCF18	NZ_CP089159.1,NZ_CP089160.1	Complete genome	?					x
Staphylococcus	aureus	UNC_SaCF11	NZ_CP089162.1,NZ_CP089163.1,NZ_CP089164.1	Complete genome	?					x
Staphylococcus	aureus	SAUR_BFS17	NZ_CP090872.1	Chromosome	?					x
Staphylococcus	aureus	SAUR_BFS12	NZ_CP090876.1	Complete genome	?					x
Staphylococcus	aureus	N09CSA16	NZ_CP091525.1,NZ_CP091526.1	Complete genome	9744					x
Staphylococcus	aureus	USA300	NZ_CP092052.1,NZ_CP092053.1,NZ_CP092054.1	Complete genome	?					x
Staphylococcus	aureus	WA121-2010_15611	NZ_CP093930.1,NZ_CP093931.1,NZ_CP093932.1	Complete genome	27869	62				x
Staphylococcus	aureus	494	NZ_CP094663.1,NZ_CP094664.1	Complete genome	12918					x
Staphylococcus	aureus	NY2010	NZ_CP094853.1,NZ_CP094854.1	Complete genome	?					x
Staphylococcus	aureus	NY2491	NZ_CP094855.1,NZ_CP094856.1	Complete genome	?					x
Staphylococcus	aureus	RAC082018-A	NZ_CP096248.1	Chromosome	?					x
Staphylococcus	aureus	TCD21	NZ_CP098669.1	Chromosome	?					x
Staphylococcus	aureus	TCD18	NZ_CP098672.1	Chromosome	?	66				x
Staphylococcus	aureus	TCD13	NZ_CP098677.1	Chromosome	?					x
Staphylococcus	aureus	TCD12	NZ_CP098678.1	Chromosome	?					x
Staphylococcus	aureus	TCD9	NZ_CP098681.1	Chromosome	?					x
Staphylococcus	aureus	TCD8	NZ_CP098682.1	Chromosome	?	18				x
Staphylococcus	aureus	TCD4	NZ_CP098684.1	Chromosome	?					x
Staphylococcus	aureus	0213-M-4A	NZ_CP099497.1,NZ_CP099498.1	Complete genome	?					x
Staphylococcus	aureus	0610-H-2A	NZ_CP099499.1,NZ_CP099500.1,NZ_CP099501.1	Complete genome	?					x
Staphylococcus	aureus	S36	NZ_CP099504.1,NZ_CP099505.1	Complete genome	?					x
Staphylococcus	aureus	S82	NZ_CP099508.1,NZ_CP099509.1,NZ_CP099510.1	Complete genome	?					x
Staphylococcus	aureus	MRSA1369	NZ_CP099576.1,NZ_CP099577.1,NZ_CP099578.1	Complete genome	?					x
Staphylococcus	aureus	NCTC13435	NZ_LN831036.1,NZ_LN831037.1,NZ_LN831038.1	Complete genome	13338					x
Staphylococcus	aureus	BB155	NZ_LN854556.1	Complete genome	9415					x
Staphylococcus	aureus	BPH2869	NZ_LR027869.1	Complete genome	?					x
Staphylococcus	aureus	BPH2019	NZ_LR027870.1,NZ_LR027871.1,NZ_LR027872.1	Complete genome	?					x
Staphylococcus	aureus	BPH2070	NZ_LR027873.1	Complete genome	?					x
Staphylococcus	aureus	JKD6009	NZ_LR027876.1	Complete genome	21	91				x
Staphylococcus	aureus	BPH3244	NZ_LR027877.1	Complete genome	?					x
Staphylococcus	aureus	BPH2003	NZ_LR027878.1,NZ_LR027879.1	Complete genome	?					x
Staphylococcus	aureus	BPH2900	NZ_LR130513.1,NZ_LR130514.1	Complete genome	?					x
Staphylococcus	aureus	BPH2947	NZ_LR130515.1,NZ_LR130516.1,NZ_LR130517.1	Complete genome	?					x
Staphylococcus	aureus	BPH2986	NZ_LR130518.1,NZ_LR130519.1,NZ_LR130520.1	Complete genome	?					x
Staphylococcus	aureus	NCTC4163	NZ_LR134139.1	Complete genome	16896					x
Staphylococcus	aureus	NCTC13616	NZ_LR134193.1	Complete genome	20	71				x
Staphylococcus	aureus	NCTC11940	NZ_LS483350.1	Complete genome	13312					x
Staphylococcus	aureus	1_1439	NZ_LT992456.1,NZ_LT992457.1	Complete genome	203					x
Staphylococcus	aureus	7_4623	NZ_LT992458.1	Complete genome	13314					x
Staphylococcus	aureus	5_3949	NZ_LT992462.1	Complete genome	601					x
Staphylococcus	aureus	3_LA_115	NZ_LT992464.1	Complete genome	38	7				x
Staphylococcus	aureus	4_LA_208	NZ_LT992466.1	Complete genome	13316					x
Staphylococcus	aureus	12_LA_293	NZ_LT992468.1	Complete genome	13318					x
Staphylococcus	aureus	15_LA_305	NZ_LT992469.1	Complete genome	13319					x
Staphylococcus	aureus	17_LA_343	NZ_LT992471.1	Complete genome	948	99				x
Staphylococcus	aureus	10_5235	NZ_LT992472.1	Complete genome	10111					x
Staphylococcus	aureus	21_LA_436	NZ_LT992476.1	Complete genome	190					x
Staphylococcus	aureus	24117-SCV	NZ_LT996890.1	Complete genome	13322	27				x

## Sheet: E. coli data set
Genus	Species	Strain	Nucleotide accession(s)	Genome level	cgMLST cluster type	MST cluster no.	Part of E. coli WGS reference dataset	Excluded (other species)	Excluded (less than 95 % cgMLST genes)	Excluded (cluster formation)	Excluded (allelic distance < 100)	Excluded (allelic distance < 500)
Escherichia	coli	03-3638	NZ_CP076714.1,NZ_CP076715.1,NZ_CP076716.1,NZ_CP076717.1	Chromosome	?		x
Escherichia	coli	179A	NZ_CP062927.1,NZ_CP062928.1,NZ_CP062929.1	Chromosome	?		x
Escherichia	coli	2014C-3741	NZ_CP027328.1,NZ_CP027329.1,NZ_CP027330.1	Chromosome	?		x
Escherichia	coli	2016C-3936C1	NZ_CP018770.2,NZ_CP018773.2,NZ_CP018771.2,NZ_CP018772.1,NZ_CP018774.2,NZ_CP018775.2	Chromosome	9150		x
Escherichia	coli	4928STDY7071340	NZ_LR607331.1	Chromosome	?		x
Escherichia	coli	89-3506	NZ_CP027520.1,NZ_CP027521.1,NZ_CP027522.1	Chromosome	?		x
Escherichia	coli	B1720 / O88:H7 / fimH1314 / 7536 (ST Warwick)	NZ_OU349843.1	Chromosome	?		x
Escherichia	coli	B185 / O148:H10 / fimH562 / 3577 (ST Warwick)	NZ_OU349838.1	Chromosome	?		x
Escherichia	coli	B1878 / O130:H9 / fimH31 / 4978 (ST Warwick)	NZ_OU349841.1	Chromosome	?		x
Escherichia	coli	B653 / O87:H25 / fimH30 / 4151 (ST Warwick)	NZ_OU349837.1	Chromosome	?		x
Escherichia	coli	BR07-DEC	NZ_CP035322.1,NZ_CP035323.1,NZ_CP035324.1	Chromosome	?		x
Escherichia	coli	BR10-DEC	NZ_CP035360.1,NZ_CP035361.1,NZ_CP035362.1,NZ_CP035363.1,NZ_CP035364.1,NZ_CP035365.1	Chromosome	?		x
Escherichia	coli	Colony149	NZ_CP078588.1	Chromosome	?		x
Escherichia	coli	Colony157	NZ_CP080001.1	Chromosome	?		x
Escherichia	coli	Colony165	NZ_CP078565.1	Chromosome	?		x
Escherichia	coli	Colony253	NZ_CP078581.1	Chromosome	?		x
Escherichia	coli	Colony282	CP078569.1	Chromosome	?		x
Escherichia	coli	Colony284	NZ_CP078580.1	Chromosome	?		x
Escherichia	coli	Colony285	NZ_CP078579.1	Chromosome	?	123	x
Escherichia	coli	Colony317	NZ_CP078577.1	Chromosome	?		x
Escherichia	coli	Colony330	NZ_CP078576.1	Chromosome	?		x
Escherichia	coli	Colony485	NZ_CP078573.1	Chromosome	?	159	x
Escherichia	coli	Colony487	NZ_CP078568.1	Chromosome	?		x
Escherichia	coli	COPRO21317	CP035706.1,CP035705.1	Chromosome	?		x
Escherichia	coli	DC5_C10	NZ_CP097129.1	Chromosome	?		x
Escherichia	coli	E101 / O187:H9 / fimH426 / 3751 (ST Warwick)	NZ_OU349842.1	Chromosome	?		x
Escherichia	coli	EC2641	NZ_JALDNN010000001.1,NZ_JALDNN010000002.1,NZ_JALDNN010000003.1	Chromosome	?		x
Escherichia	coli	ED1a	NC_011745.1	Chromosome	9069		x
Escherichia	coli	ESBL168	NZ_CP041563.1,NZ_CP041564.1,NZ_CP041565.1,NZ_CP041566.1,NZ_CP041567.1,NZ_CP041568.1,NZ_CP041569.1,NZ_CP041570.1,NZ_CP041571.1	Chromosome	?		x
Escherichia	coli	F5176C6	NZ_CP024667.1,NZ_CP024668.1,NZ_CP024669.1,NZ_CP024670.1,NZ_CP024671.1	Chromosome	?		x
Escherichia	coli	H17	NZ_CP021193.1,NZ_CP021194.1,NZ_CP021195.1,NZ_CP021196.1,NZ_CP021197.1,NZ_CP021198.1	Chromosome	?		x
Escherichia	coli	L100	NZ_CP034745.1,NZ_CP034746.1,NZ_CP034747.1,NZ_CP034748.1,NZ_CP034749.1,NZ_CP034750.1,NZ_CP034751.1	Chromosome	9457	130	x
Escherichia	coli	L103-2	NZ_CP034843.1,NZ_CP034844.1,NZ_CP034845.1,NZ_CP034846.1,NZ_CP034847.1,NZ_CP034848.1,NZ_CP034849.1,NZ_CP034850.1,NZ_CP034851.1	Chromosome	9466		x
Escherichia	coli	LH99-c	NZ_CP100597.1,NZ_CP100598.1,NZ_CP100599.1,NZ_CP100600.1	Chromosome	?		x
Escherichia	coli	M12	NZ_CP023644.1	Chromosome	?		x
Escherichia	coli	M718 / O159:H25 / fimH759 / 57 (ST Warwick)	NZ_OU349840.1	Chromosome	?		x
Escherichia	coli	NEC12	NZ_CP091164.1	Chromosome	?		x
Escherichia	coli	NEC13	NZ_CP091165.1	Chromosome	1266		x
Escherichia	coli	NIVEDI C53	NZ_CP017061.1	Chromosome	?		x
Escherichia	coli	P3	NZ_CP063956.1,NZ_CP063957.1	Chromosome	?		x
Escherichia	coli	RH-004-WU	NZ_CP050198.1	Chromosome	?		x
Escherichia	coli	RH-045-MS	NZ_CP050203.1	Chromosome	?		x
Escherichia	coli	RIVM_C036689	NZ_CP068995.1	Chromosome	5063		x
Escherichia	coli	RM-096-WU	NZ_CP050219.1	Chromosome	?		x
Escherichia	coli	TA054 / Onovel10:H9 / fimH38-like / 3590 (ST Warwick)	NZ_OU349839.1	Chromosome	?		x
Escherichia	coli	TA159 / Oneg:H31 / fimH31 / 3592 (ST Warwick)	NZ_OU349849.1	Chromosome	?		x
Escherichia	coli	TA321 / Oneg:H31 / fimH31 / 6968 (ST Warwick)	NZ_OU349846.1	Chromosome	?		x
Escherichia	coli	TA381 / O8:H31 / fimH1299 / 7535 (ST Warwick)	NZ_OU349847.1	Chromosome	?		x
Escherichia	coli	HS	NC_009800.1	Complete genome	4528	120	x
Escherichia	coli	E24377A	NC_009801.1,NC_009791.1,NC_009789.1,NC_009787.1,NC_009788.1,NC_009790.1,NC_009786.1	Complete genome	4525		x
Escherichia	coli	SE11	NC_011415.1,NC_011419.1,NC_011413.1,NC_011416.1,NC_011407.1,NC_011408.1,NC_011411.1	Complete genome	4533		x
Escherichia	coli	IAI1	NC_011741.1	Complete genome	4529		x
Escherichia	coli	55989	NC_011748.1	Complete genome	4455		x
Escherichia	coli	IAI39	NC_011750.1	Complete genome	4530		x
Escherichia	coli	11368	NC_013361.1,NC_013369.1,NC_013362.1,NC_013363.1,NC_014543.1	Complete genome	713		x
Escherichia	coli	42	NC_017626.1,NC_017627.1	Complete genome	870		x
Escherichia	coli	ETEC H10407	NC_017633.1,NC_017721.1,NC_017723.1,NC_017722.1,NC_017724.1	Complete genome	4527	200	x
Escherichia	coli	NRG 857C	NC_017634.1,NC_017659.1	Complete genome	?		x
Escherichia	coli	UMNK88	NC_017641.1,NC_017645.1,NC_017642.1,NC_017640.1,NC_017643.1,NC_017639.1	Complete genome	?		x
Escherichia	coli	16F5M1D1	NZ_AP019856.1,NZ_AP019857.1,NZ_AP019858.1,NZ_AP019859.1	Complete genome	?		x
Escherichia	coli	2017.15.01CC	NZ_AP021890.1	Complete genome	?		x
Escherichia	coli	2018-01-1CC	NZ_AP021892.1	Complete genome	?		x
Escherichia	coli	2018-06-4CC	NZ_AP021893.1	Complete genome	?		x
Escherichia	coli	2018.02.02CC	NZ_AP021896.1,NZ_AP021897.1	Complete genome	?		x
Escherichia	coli	WP3-S18-ESBL-09	NZ_AP022036.1,NZ_AP022037.1	Complete genome	?		x
Escherichia	coli	WP4-S18-ESBL-07	NZ_AP022087.1,NZ_AP022088.1,NZ_AP022089.1,NZ_AP022090.1,NZ_AP022091.1,NZ_AP022092.1,NZ_AP022093.1	Complete genome	?		x
Escherichia	coli	WP4-S18-ESBL-08	NZ_AP022095.1,NZ_AP022096.1,NZ_AP022097.1	Complete genome	?		x
Escherichia	coli	BEC1-S17-ESBL-09	NZ_AP022298.1,NZ_AP022299.1,NZ_AP022300.1,NZ_AP022301.1	Complete genome	3630		x
Escherichia	coli	JE86-ST02	NZ_AP022811.1,NZ_AP022812.1,NZ_AP022813.1,NZ_AP022814.1	Complete genome	?		x
Escherichia	coli	2018-18.25PC	NZ_AP023286.1	Complete genome	?		x
Escherichia	coli	NS-NP030	NZ_AP024126.1,NZ_AP024127.1,NZ_AP024128.1,NZ_AP024129.1	Complete genome	?		x
Escherichia	coli	SI-NP020	NZ_AP024130.1	Complete genome	?		x
Escherichia	coli	TA8571	NZ_AP024205.1,NZ_AP024206.1,NZ_AP024207.1,NZ_AP024208.1,NZ_AP024209.1	Complete genome	?		x
Escherichia	coli	E148	NZ_AP024518.1,NZ_AP024519.1,NZ_AP024520.1	Complete genome	1799	147	x
Escherichia	coli	2017.06.04CC	NZ_AP025209.2,NZ_AP025210.2,NZ_AP025211.1,NZ_AP025212.1,NZ_AP025213.1	Complete genome	?		x
Escherichia	coli	2017.09.02CC	NZ_AP025214.2,NZ_AP025215.1,NZ_AP025216.1,NZ_AP025217.1,NZ_AP025218.1,NZ_AP025219.1	Complete genome	?		x
Escherichia	coli	Rb-23	NZ_AP025677.1,NZ_AP025678.1,NZ_AP025679.1,NZ_AP025680.1,NZ_AP025681.1	Complete genome	?		x
Escherichia	coli	Rb-50	NZ_AP025682.1	Complete genome	?		x
Escherichia	coli	PCN061	NZ_CP006636.1,NZ_CP006637.1,NZ_CP006638.1,NZ_CP006639.1,NZ_CP006640.1,NZ_CP006641.1,NZ_CP006642.1	Complete genome	9095		x
Escherichia	coli	ST2747	NZ_CP007394.1	Complete genome	9075	63	x
Escherichia	coli	Santai	NZ_CP007592.1	Complete genome	9082		x
Escherichia	coli	Nissle 1917	NZ_CP007799.1	Complete genome	894	7	x
Escherichia	coli	RM9387	NZ_CP009104.1,NZ_CP009105.1	Complete genome	?		x
Escherichia	coli	C1	NZ_CP010116.1	Complete genome	8473	165	x
Escherichia	coli	C2	NZ_CP010117.1,NZ_CP010118.1	Complete genome	?		x
Escherichia	coli	C4	NZ_CP010121.1	Complete genome	?		x
Escherichia	coli	C8	NZ_CP010125.1,NZ_CP010126.1,NZ_CP010127.1,NZ_CP010128.1	Complete genome	?		x
Escherichia	coli	C9	NZ_CP010129.1,NZ_CP010130.1,NZ_CP010131.1	Complete genome	?		x
Escherichia	coli	C10	NZ_CP010132.1	Complete genome	?		x
Escherichia	coli	D2	NZ_CP010137.1,NZ_CP010138.1,NZ_CP010139.1	Complete genome	9140		x
Escherichia	coli	D4	NZ_CP010143.1,NZ_CP010144.1	Complete genome	?	118	x
Escherichia	coli	D6	NZ_CP010148.1,NZ_CP010149.1	Complete genome	9142		x
Escherichia	coli	D10	NZ_CP010157.1,NZ_CP010158.1,NZ_CP010159.1	Complete genome	?		x
Escherichia	coli	H5	NZ_CP010169.1	Complete genome	?	174	x
Escherichia	coli	H7	NZ_CP010171.1	Complete genome	?		x
Escherichia	coli	H14	NZ_CP010177.1	Complete genome	?	210	x
Escherichia	coli	M8	NZ_CP010191.1,NZ_CP010192.1,NZ_CP010193.1,NZ_CP010194.1,NZ_CP010195.1	Complete genome	?		x
Escherichia	coli	S1	NZ_CP010226.1,NZ_CP010227.1	Complete genome	?		x
Escherichia	coli	S3	NZ_CP010228.1	Complete genome	?		x
Escherichia	coli	S10	NZ_CP010229.1	Complete genome	9147		x
Escherichia	coli	S30	NZ_CP010231.1,NZ_CP010232.1,NZ_CP010233.1,NZ_CP010234.1	Complete genome	9145		x
Escherichia	coli	S43	NZ_CP010237.1	Complete genome	?		x
Escherichia	coli	C7	NZ_CP010240.1,NZ_CP010241.1	Complete genome	?	149	x
Escherichia	coli	S56	NZ_CP010242.1,NZ_CP010243.1,NZ_CP010244.1,NZ_CP010245.1	Complete genome	9146		x
Escherichia	coli	ECC-1470	NZ_CP010344.1,NZ_CP010345.1	Complete genome	9084		x
Escherichia	coli	CI5	NZ_CP011018.1,NZ_CP011019.1	Complete genome	9088		x
Escherichia	coli	MEM	CP012378.1	Complete genome	?		x
Escherichia	coli	PAR	NZ_CP012379.1	Complete genome	?		x
Escherichia	coli	Y5	NZ_CP013483.1	Complete genome	121		x
Escherichia	coli	08-00022	NZ_CP013662.1,NZ_CP012501.1	Complete genome	?		x
Escherichia	coli	GB089	NZ_CP013663.1,NZ_CP012499.1	Complete genome	?		x
Escherichia	coli	FDAARGOS_144	NZ_CP014111.1,NZ_CP014110.1,NZ_CP014112.1,NZ_CP014109.1	Complete genome	9275		x
Escherichia	coli	MVAST0167	CP014492.1,CP014493.1,CP014494.1	Complete genome	9112		x
Escherichia	coli	CFSAN004176	NZ_CP014583.1,NZ_CP012493.1,NZ_CP012492.1,NZ_CP012491.1	Complete genome	?		x
Escherichia	coli	06-00048	NZ_CP015229.1,NZ_CP012497.1,NZ_CP012498.1	Complete genome	715		x
Escherichia	coli	2011C-3911	NZ_CP015240.1,NZ_CP015239.1	Complete genome	?		x
Escherichia	coli	210205630	NZ_CP015912.1,NZ_CP015913.1,NZ_CP015914.1,NZ_CP015915.1,NZ_CP015916.1,NZ_CP015917.1	Complete genome	9122		x
Escherichia	coli	S51	NZ_CP015995.1,NZ_CP015996.1,NZ_CP015997.1	Complete genome	?		x
Escherichia	coli	210221272	NZ_CP016404.1,NZ_CP016405.1	Complete genome	9125		x
Escherichia	coli	FORC_041	NZ_CP016628.1	Complete genome	?		x
Escherichia	coli	KSC64	NZ_CP018840.1	Complete genome	9187		x
Escherichia	coli	Ecol_AZ155	NZ_CP019005.1,NZ_CP019002.1,NZ_CP019003.1,NZ_CP019004.1,NZ_CP019001.1	Complete genome	9162		x
Escherichia	coli	Combat13F7	NZ_CP019245.1,NZ_CP019246.1,NZ_CP019247.1,NZ_CP019248.1,NZ_CP019249.1	Complete genome	9279		x
Escherichia	coli	13KWH46	NZ_CP019250.1,NZ_CP019251.1,NZ_CP019252.1,NZ_CP019253.1,NZ_CP019254.1,NZ_CP019255.1	Complete genome	9280		x
Escherichia	coli	13C1065T	NZ_CP019259.1,NZ_CP019260.1,NZ_CP019261.1,NZ_CP019262.1,NZ_CP019263.1,NZ_CP019264.1,NZ_CP019265.1,NZ_CP019266.1	Complete genome	9283		x
Escherichia	coli	13P484A	NZ_CP019280.1,NZ_CP019281.1,NZ_CP019282.1,NZ_CP019283.1,NZ_CP019284.1	Complete genome	9281		x
Escherichia	coli	XH988	NZ_CP019355.1,NZ_CP019353.1,NZ_CP019354.1	Complete genome	?		x
Escherichia	coli	FHI_NMBU_03	NZ_CP019455.1,NZ_CP019456.1	Complete genome	9285		x
Escherichia	coli	KSC207	CP019558.1,CP019559.1	Complete genome	9189		x
Escherichia	coli	KSC1031	NZ_CP019560.1,NZ_CP019561.1	Complete genome	9188		x
Escherichia	coli	HKUOPY1	NZ_CP019961.1	Complete genome	9358		x
Escherichia	coli	AR_0061	NZ_CP020058.1,NZ_CP020059.1,NZ_CP020060.1	Complete genome	9172		x
Escherichia	coli	13E0767	NZ_CP020107.1	Complete genome	2403		x
Escherichia	coli	Combat11I9	NZ_CP021726.1,NZ_CP021727.1,NZ_CP021728.1,NZ_CP021729.1,NZ_CP021730.1	Complete genome	9286		x
Escherichia	coli	EC974	NZ_CP021840.1,NZ_CP021841.1,NZ_CP021842.1,NZ_CP021843.1	Complete genome	9196	148	x
Escherichia	coli	M160133	CP022164.1,CP022165.1,CP022166.1,CP022167.1	Complete genome	9201		x
Escherichia	coli	STEC299	NZ_CP022279.1,NZ_CP022280.1,NZ_CP022281.1	Complete genome	9263		x
Escherichia	coli	RM10809-3	NZ_CP023165.1,NZ_CP023164.1	Complete genome	9587		x
Escherichia	coli	1943	NZ_CP023359.1,NZ_CP023360.1,NZ_CP023361.1,NZ_CP023362.1	Complete genome	9210		x
Escherichia	coli	1190	NZ_CP023386.1,NZ_CP023387.1	Complete genome	9213		x
Escherichia	coli	1105	NZ_CP023388.1,NZ_CP023389.1	Complete genome	9214		x
Escherichia	coli	CFSAN002236	NZ_CP023541.1,NZ_CP023542.1	Complete genome	4608	211	x
Escherichia	coli	14EC001	NZ_CP024127.1,NZ_CP024128.1,NZ_CP024129.1,NZ_CP024130.1	Complete genome	9258		x
Escherichia	coli	14EC033	NZ_CP024147.1,NZ_CP024148.1,NZ_CP024149.1,NZ_CP024150.1,NZ_CP024151.1,NZ_CP024152.1,NZ_CP024153.1,NZ_CP024154.1	Complete genome	9257		x
Escherichia	coli	90-9272	NZ_CP024239.1,NZ_CP024238.1	Complete genome	9225		x
Escherichia	coli	B4103-1	NZ_CP024245.1,NZ_CP024246.1,NZ_CP024247.1,NZ_CP024248.1	Complete genome	9232		x
Escherichia	coli	D181	CP024252.1,CP024249.1,CP024250.1,CP024251.1,CP024253.1	Complete genome	9227		x
Escherichia	coli	ATCC 43886	NZ_CP024256.1,NZ_CP024254.1,NZ_CP024255.1	Complete genome	4639	133	x
Escherichia	coli	F8111-1SC3	NZ_CP024269.1,NZ_CP024270.1,NZ_CP024271.1,NZ_CP024272.1	Complete genome	9235		x
Escherichia	coli	2012C-4431	NZ_CP024289.1,NZ_CP024290.1,NZ_CP024291.1,NZ_CP024292.1	Complete genome	9237		x
Escherichia	coli	NQ3	NZ_CP024720.1,NZ_CP024721.1,NZ_CP024722.1	Complete genome	9240	185	x
Escherichia	coli	CREC-544	NZ_CP024826.1,NZ_CP024827.1,NZ_CP024828.1,NZ_CP024829.1	Complete genome	9241		x
Escherichia	coli	CV839-15	NZ_CP024978.1,NZ_CP024975.1,NZ_CP024976.1,NZ_CP024977.1	Complete genome	9245		x
Escherichia	coli	SC516	NZ_CP025048.1	Complete genome	9247		x
Escherichia	coli	FORC_042	NZ_CP025318.1	Complete genome	9287		x
Escherichia	coli	214-4	NZ_CP025840.1,NZ_CP025841.1	Complete genome	9442		x
Escherichia	coli	720632	NZ_CP025842.1,NZ_CP025843.1,NZ_CP025845.1,NZ_CP025846.1,NZ_CP025844.1	Complete genome	9446		x
Escherichia	coli	510016	NZ_CP025851.1,NZ_CP025852.1,NZ_CP025853.1,NZ_CP025854.1,NZ_CP025855.1	Complete genome	9443		x
Escherichia	coli	AR_0077	NZ_CP026755.1,NZ_CP026754.1	Complete genome	9276		x
Escherichia	coli	RM14723	NZ_CP027103.1	Complete genome	9363		x
Escherichia	coli	RM14721	NZ_CP027105.1,NZ_CP027106.1	Complete genome	9298		x
Escherichia	coli	AR_0369	NZ_CP027140.1,NZ_CP027137.1,NZ_CP027138.1,NZ_CP027135.1,NZ_CP027136.1,NZ_CP027139.1	Complete genome	9291		x
Escherichia	coli	2013C-3181	NZ_CP027312.1	Complete genome	9333		x
Escherichia	coli	2015C-3121	NZ_CP027340.1,NZ_CP027341.1	Complete genome	9306		x
Escherichia	coli	2014C-4587	NZ_CP027342.1,NZ_CP027343.1	Complete genome	9336		x
Escherichia	coli	2014C-3946	CP027344.1,CP027345.1,CP027346.1	Complete genome	4407		x
Escherichia	coli	2014C-3655	NZ_CP027351.1,NZ_CP027350.1	Complete genome	9337		x
Escherichia	coli	2013C-4991	NZ_CP027355.1,NZ_CP027356.1,NZ_CP027357.1,NZ_CP027358.1	Complete genome	9338		x
Escherichia	coli	88-3001	CP027363.1,CP027364.1	Complete genome	9344		x
Escherichia	coli	89-3156	NZ_CP027366.1,NZ_CP027367.1	Complete genome	9316		x
Escherichia	coli	2014C-3307	NZ_CP027368.1,NZ_CP027369.1,NZ_CP027370.1	Complete genome	9308		x
Escherichia	coli	2015C-3905	NZ_CP027371.1,NZ_CP027372.1	Complete genome	9317		x
Escherichia	coli	2012C-4221	NZ_CP027437.1,NZ_CP027438.1,NZ_CP027439.1	Complete genome	9318		x
Escherichia	coli	2012C-4502	NZ_CP027440.1,NZ_CP027441.1	Complete genome	9319		x
Escherichia	coli	2014C-3075	NZ_CP027447.1,NZ_CP027448.1	Complete genome	9345		x
Escherichia	coli	88-3493	NZ_CP027457.1,NZ_CP027458.1	Complete genome	9313		x
Escherichia	coli	95-3322	NZ_CP027461.1	Complete genome	9348		x
Escherichia	coli	2013C-3264	NZ_CP027544.1,NZ_CP027545.1	Complete genome	9350		x
Escherichia	coli	2014C-3061	NZ_CP027548.1,NZ_CP027549.1	Complete genome	9315		x
Escherichia	coli	2015C-4498	NZ_CP027552.1,NZ_CP027553.1	Complete genome	9327		x
Escherichia	coli	86-3153	CP027597.1,CP027598.1	Complete genome	9332		x
Escherichia	coli	2015C-3125	CP027763.1,CP027764.1,CP027765.1	Complete genome	9353		x
Escherichia	coli	RM10042	NZ_CP028122.1,NZ_CP028120.1,NZ_CP028121.1,NZ_CP028123.1	Complete genome	9375		x
Escherichia	coli	CFSAN064036	NZ_CP028166.1,NZ_CP028168.1,NZ_CP028167.1	Complete genome	9355		x
Escherichia	coli	CFSAN018748	NZ_CP028192.1,NZ_CP028195.1,NZ_CP028193.1,NZ_CP028194.1	Complete genome	9356		x
Escherichia	coli	A42	NZ_CP028734.1	Complete genome	?		x
Escherichia	coli	A40	CP028736.1	Complete genome	?		x
Escherichia	coli	A39	NZ_CP028737.1	Complete genome	?		x
Escherichia	coli	A36	NZ_CP028739.1	Complete genome	?		x
Escherichia	coli	A35	NZ_CP028740.1	Complete genome	?		x
Escherichia	coli	A34	NZ_CP028741.1	Complete genome	?		x
Escherichia	coli	A33	NZ_CP028742.1	Complete genome	?		x
Escherichia	coli	A31	NZ_CP028744.1	Complete genome	?		x
Escherichia	coli	A30	NZ_CP028745.1	Complete genome	?		x
Escherichia	coli	A29	NZ_CP028746.1	Complete genome	?		x
Escherichia	coli	A27	NZ_CP028748.1	Complete genome	?		x
Escherichia	coli	A25	NZ_CP028750.1	Complete genome	?		x
Escherichia	coli	A23	NZ_CP028752.1	Complete genome	?		x
Escherichia	coli	A22	NZ_CP028753.1	Complete genome	?	111	x
Escherichia	coli	A20	NZ_CP028755.1	Complete genome	?		x
Escherichia	coli	A19	NZ_CP028756.1	Complete genome	?	138	x
Escherichia	coli	A17	NZ_CP028757.1	Complete genome	?		x
Escherichia	coli	A16	NZ_CP028758.1	Complete genome	?		x
Escherichia	coli	A15	NZ_CP028759.1	Complete genome	?		x
Escherichia	coli	A13	NZ_CP028761.1	Complete genome	?		x
Escherichia	coli	A11	NZ_CP028763.1	Complete genome	?		x
Escherichia	coli	A10	NZ_CP028764.1	Complete genome	?		x
Escherichia	coli	A6	NZ_CP028768.1	Complete genome	?		x
Escherichia	coli	A5	NZ_CP028769.1	Complete genome	?		x
Escherichia	coli	H9Ecoli	NZ_CP029180.1,NZ_CP029181.1,NZ_CP029182.1,NZ_CP029183.1,NZ_CP029184.1	Complete genome	9372		x
Escherichia	coli	A37	NZ_CP029327.1	Complete genome	?		x
Escherichia	coli	A1	NZ_CP029328.1	Complete genome	?		x
Escherichia	coli	HS30-1	NZ_CP029492.1,NZ_CP029493.1	Complete genome	9387		x
Escherichia	coli	E706	NZ_CP029687.1,NZ_CP029688.1	Complete genome	9408		x
Escherichia	coli	AR_0085	NZ_CP029741.1,NZ_CP029742.1,NZ_CP029743.1,NZ_CP029744.1	Complete genome	9385		x
Escherichia	coli	KL53	NZ_CP030919.1,NZ_CP030920.1,NZ_CP030921.1,NZ_CP030922.1	Complete genome	9219		x
Escherichia	coli	CFSAN064035	CP031134.1,CP031139.1,CP031135.1,CP031136.1,CP031137.1,CP031138.1	Complete genome	9397		x
Escherichia	coli	Es_ST80_L1_NDM_10_2017	NZ_CP031215.1,NZ_CP031216.1	Complete genome	9399		x
Escherichia	coli	Es_ST410_NW1_NDM_09_2017	NZ_CP031231.1,NZ_CP031232.1,NZ_CP031233.1,NZ_CP031234.1,NZ_CP031235.1	Complete genome	9400		x
Escherichia	coli	Es_ST2350_SE1_NDM_03_2018	NZ_CP031321.1,NZ_CP031323.1,NZ_CP031322.1	Complete genome	9402		x
Escherichia	coli	N3	NZ_CP031609.1,NZ_CP031610.1	Complete genome	9405		x
Escherichia	coli	FWSEC0010	NZ_CP031898.1,NZ_CP031899.1,NZ_CP031900.1,NZ_CP031901.1	Complete genome	9495		x
Escherichia	coli	BE2-5	NZ_CP032986.1,NZ_CP032988.1,NZ_CP032987.1	Complete genome	9418		x
Escherichia	coli	CP53	NZ_CP033096.1,NZ_CP033097.1,NZ_CP033093.1,NZ_CP033095.1,NZ_CP033094.1	Complete genome	9421		x
Escherichia	coli	ECCHD184	NZ_CP033250.1,NZ_CP033251.1,NZ_CP033252.1	Complete genome	9423		x
Escherichia	coli	L73	NZ_CP033378.1,NZ_CP033379.1,NZ_CP033380.1	Complete genome	9424		x
Escherichia	coli	FDAARGOS_536	NZ_CP033762.1,NZ_CP033761.1,NZ_CP033763.1,NZ_CP033764.1,NZ_CP033765.1,NZ_CP033766.1	Complete genome	9428		x
Escherichia	coli	L65	NZ_CP034738.1,NZ_CP034739.1,NZ_CP034740.1,NZ_CP034741.1,NZ_CP034742.1,NZ_CP034743.1,NZ_CP034744.1	Complete genome	9456		x
Escherichia	coli	ECZP248	NZ_CP034784.1,NZ_CP034785.1,NZ_CP034786.1	Complete genome	9458		x
Escherichia	coli	D72	NZ_CP035312.1,NZ_CP035314.1,NZ_CP035316.1,NZ_CP035315.1,NZ_CP035313.1	Complete genome	9477		x
Escherichia	coli	E110019	NZ_CP035751.1,NZ_CP035755.1,NZ_CP035754.1,NZ_CP035756.1,NZ_CP035753.1,NZ_CP035752.1	Complete genome	2243		x
Escherichia	coli	B7A	NZ_CP035812.1,NZ_CP035816.1,NZ_CP035815.1,NZ_CP035814.1,NZ_CP035813.1	Complete genome	?		x
Escherichia	coli	67-1	NZ_CP035831.1,NZ_CP035826.1,NZ_CP035827.1,NZ_CP035830.1,NZ_CP035829.1,NZ_CP035828.1	Complete genome	?		x
Escherichia	coli	E275 a	NZ_CP035865.1,NZ_CP035867.1,NZ_CP035866.1,NZ_CP035869.1,NZ_CP035868.1	Complete genome	?		x
Escherichia	coli	B2C	NZ_CP035874.1,NZ_CP035875.1,NZ_CP035878.1,NZ_CP035877.1,NZ_CP035876.1	Complete genome	?		x
Escherichia	coli	DS26-1	NZ_CP035879.1,NZ_CP035880.1,NZ_CP035881.1	Complete genome	?		x
Escherichia	coli	WS0115A	NZ_CP035882.1,NZ_CP035883.1	Complete genome	?		x
Escherichia	coli	DEC5B	NZ_CP038389.1,NZ_CP038390.1,NZ_CP038391.1,NZ_CP038392.1,NZ_CP038393.1	Complete genome	4628		x
Escherichia	coli	493/89	NZ_CP038412.1,NZ_CP038413.1	Complete genome	804		x
Escherichia	coli	357900	NZ_CP038859.1	Complete genome	?		x
Escherichia	coli	PigCaeca_1	NZ_CP039298.1,NZ_CP039299.1,NZ_CP039300.1,NZ_CP039301.1,NZ_CP039302.1	Complete genome	9489		x
Escherichia	coli	377323_2f	NZ_CP039404.1,NZ_CP039405.1	Complete genome	9490		x
Escherichia	coli	1500	NZ_CP040269.1,NZ_CP040271.1,NZ_CP040270.1	Complete genome	9547		x
Escherichia	coli	ECCTRSRTH03	NZ_CP041110.1,NZ_CP041111.1,NZ_CP041112.1,NZ_CP041113.1,NZ_CP041114.1,NZ_CP041115.1,NZ_CP041116.1,NZ_CP041117.1,NZ_CP041118.1,NZ_CP041119.1,NZ_CP041120.1,NZ_CP041121.1	Complete genome	9203		x
Escherichia	coli	CLSC36	NZ_CP041300.1,NZ_CP041299.1	Complete genome	9527		x
Escherichia	coli	STEC719	NZ_CP041411.1,NZ_CP041412.1,NZ_CP041413.1,NZ_CP041414.1,NZ_CP041415.1	Complete genome	9610		x
Escherichia	coli	STEC388	NZ_CP041425.1,NZ_CP041426.1,NZ_CP041427.1,NZ_CP041428.1	Complete genome	9613		x
Escherichia	coli	STEC367	NZ_CP041429.1,NZ_CP041430.1	Complete genome	9614		x
Escherichia	coli	STEC005	NZ_CP041437.1,NZ_CP041438.1	Complete genome	9618		x
Escherichia	coli	YPE10	NZ_CP041448.1,NZ_CP041449.1,NZ_CP041447.1,NZ_CP041446.1,NZ_CP041445.1,NZ_CP041444.1	Complete genome	9553		x
Escherichia	coli	ETEC6	NZ_CP041627.1	Complete genome	9543		x
Escherichia	coli	RM9088	NZ_CP042298.1,NZ_CP042296.1,NZ_CP042297.1	Complete genome	9536		x
Escherichia	coli	LD91-1	NZ_CP042585.1,NZ_CP042586.1,NZ_CP042584.1,NZ_CP042587.1	Complete genome	9535		x
Escherichia	coli	CFSAN061769	NZ_CP042969.1,NZ_CP042970.1,NZ_CP042971.1,NZ_CP042972.1	Complete genome	?		x
Escherichia	coli	EC42405	NZ_CP043414.1,NZ_CP043415.1	Complete genome	9609		x
Escherichia	coli	RM10740	NZ_CP043821.1,NZ_CP043824.1,NZ_CP043823.1,NZ_CP043822.1	Complete genome	?		x
Escherichia	coli	RM8082	NZ_CP043825.1,NZ_CP043829.1,NZ_CP043828.1,NZ_CP043827.1,NZ_CP043826.1	Complete genome	?		x
Escherichia	coli	ATCC 8739	NZ_CP043852.1,NZ_CP043851.1	Complete genome	?		x
Escherichia	coli	2492	CP044021.1,CP044022.1,CP044023.1,CP044024.1,CP044025.1,CP044026.1,CP044027.1	Complete genome	?		x
Escherichia	coli	RM13745	NZ_CP044312.1,NZ_CP051654.1,NZ_CP051655.1	Complete genome	9550	58	x
Escherichia	coli	FHI_NMBU_11	NZ_CP045712.1,NZ_CP045713.1,NZ_CP045714.1,NZ_CP045715.1,NZ_CP045716.1,NZ_CP045717.1	Complete genome	?		x
Escherichia	coli	1919D3	NZ_CP046006.1,NZ_CP046004.1,NZ_CP046005.1	Complete genome	9583		x
Escherichia	coli	1919D62	NZ_CP046009.1,NZ_CP046007.1,NZ_CP046008.1	Complete genome	9584		x
Escherichia	coli	19-5	NZ_CP047010.1,NZ_CP047011.1,NZ_CP047013.1,NZ_CP047016.1,NZ_CP047014.1,NZ_CP047012.1,NZ_CP047015.1,NZ_CP047018.1,NZ_CP047017.1	Complete genome	?		x
Escherichia	coli	N18-04097	NZ_CP047277.1,NZ_CP047278.1	Complete genome	?		x
Escherichia	coli	CAU16175	NZ_CP047378.1,NZ_CP047379.1,NZ_CP047380.1,NZ_CP047381.1,NZ_CP047382.1,NZ_CP047383.1,NZ_CP047384.1	Complete genome	9655		x
Escherichia	coli	ZF31	NZ_CP047455.1,NZ_CP047459.1,NZ_CP047458.1,NZ_CP047457.1,NZ_CP047456.1,NZ_CP047460.1	Complete genome	9644	172	x
Escherichia	coli	2EC1	NZ_CP047571.1,NZ_CP047572.1,NZ_CP047573.1,NZ_CP047574.1,NZ_CP047575.1	Complete genome	9601		x
Escherichia	coli	53	NZ_CP048359.1,NZ_CP048360.1,NZ_CP048361.1,NZ_CP048362.1,NZ_CP048363.1,NZ_CP048364.1,NZ_CP048365.1,NZ_CP048366.1	Complete genome	9624		x
Escherichia	coli	ChlosBP-23-1	NZ_CP048603.1	Complete genome	9629		x
Escherichia	coli	PapRG-06-3	NZ_CP048604.1	Complete genome	9630		x
Escherichia	coli	PapRG-06-5	NZ_CP048605.1	Complete genome	9631		x
Escherichia	coli	QEC11-421	NZ_CP048821.1,NZ_CP048822.1,NZ_CP048823.1,NZ_CP048824.1,NZ_CP048825.1,NZ_CP048826.1	Complete genome	?		x
Escherichia	coli	EC28	NZ_CP049101.1,NZ_CP049102.1,NZ_CP049104.1,NZ_CP049105.1,NZ_CP049106.1,NZ_CP049103.1	Complete genome	9636		x
Escherichia	coli	EC931	NZ_CP049118.1,NZ_CP049119.1,NZ_CP049130.1,NZ_CP049131.1,NZ_CP049120.1,NZ_CP049123.1,NZ_CP049124.1,NZ_CP049125.1,NZ_CP049126.1,NZ_CP049127.1,NZ_CP049128.1,NZ_CP049129.1,NZ_CP049122.1,NZ_CP049121.1	Complete genome	10178		x
Escherichia	coli	PapRG-04-4	NZ_CP049201.1,NZ_CP049202.1,NZ_CP049203.1	Complete genome	9637		x
Escherichia	coli	PapM-32-1	NZ_CP049204.1	Complete genome	9638		x
Escherichia	coli	UMB200201_11	NZ_CP049343.1	Complete genome	9645		x
Escherichia	coli	T28R	NZ_CP049353.1,NZ_CP049354.1,NZ_CP049355.1,NZ_CP049356.1	Complete genome	9651		x
Escherichia	coli	JL05	NZ_CP049936.1,NZ_CP049937.1	Complete genome	9650		x
Escherichia	coli	58-3	NZ_CP050036.1,NZ_CP050037.1,NZ_CP050038.1,NZ_CP050039.1	Complete genome	?	114	x
Escherichia	coli	74-2	NZ_CP050044.1,NZ_CP050045.1,NZ_CP050046.1	Complete genome	?		x
Escherichia	coli	90-1	NZ_CP050047.1,NZ_CP050048.1,NZ_CP050049.1,NZ_CP050050.1,NZ_CP050051.1	Complete genome	?		x
Escherichia	coli	PapM-36-2	NZ_CP050646.1,NZ_CP050647.1	Complete genome	9656		x
Escherichia	coli	8-3-DC15	NZ_CP050862.1,NZ_CP050863.1,NZ_CP050864.1	Complete genome	9657	209	x
Escherichia	coli	17MR471	NZ_CP051158.1	Complete genome	?		x
Escherichia	coli	SCU-152	NZ_CP051698.1,NZ_CP051699.1	Complete genome	9671		x
Escherichia	coli	SCU-124	NZ_CP051706.1,NZ_CP051707.1,NZ_CP051708.1,NZ_CP051709.1,NZ_CP051710.1	Complete genome	9669		x
Escherichia	coli	SCU-109	NZ_CP051733.1,NZ_CP051734.1	Complete genome	9663		x
Escherichia	coli	SCU-102	NZ_CP051753.1	Complete genome	?		x
Escherichia	coli	SCU-113	NZ_CP051765.1	Complete genome	?		x
Escherichia	coli	K56-43-un	NZ_CP053079.1	Complete genome	?		x
Escherichia	coli	HB37	NZ_CP053080.1,NZ_CP053081.1,NZ_CP053082.1,NZ_CP053083.1	Complete genome	?		x
Escherichia	coli	QDFD216	NZ_CP053211.1,NZ_CP053212.1,NZ_CP053213.1	Complete genome	?		x
Escherichia	coli	GF4-3	NZ_CP053258.1	Complete genome	?		x
Escherichia	coli	GF3-3	NZ_CP053259.1	Complete genome	?		x
Escherichia	coli	SCU-104	NZ_CP053284.1,NZ_CP053285.1	Complete genome	?		x
Escherichia	coli	M1/5	NZ_CP053296.1,NZ_CP053298.1,NZ_CP053297.1	Complete genome	?		x
Escherichia	coli	CP131_Sichuan	NZ_CP053720.1,NZ_CP053722.1,NZ_CP053721.1	Complete genome	?		x
Escherichia	coli	CP61_Sichuan	NZ_CP053730.1,NZ_CP053729.1,NZ_CP053728.1	Complete genome	?		x
Escherichia	coli	CP8-3_Sichuan	NZ_CP053736.1,NZ_CP053743.1,NZ_CP053742.1,NZ_CP053738.1,NZ_CP053737.1,NZ_CP053741.1,NZ_CP053739.1,NZ_CP053740.1	Complete genome	?		x
Escherichia	coli	J31	NZ_CP053787.1,NZ_CP053788.1	Complete genome	?		x
Escherichia	coli	EcPF15	NZ_CP054227.1,NZ_CP054228.1,NZ_CP054229.1	Complete genome	?		x
Escherichia	coli	IDR1900005638-01-02	NZ_CP054282.1,NZ_CP054284.1,NZ_CP054283.1	Complete genome	?		x
Escherichia	coli	SCU-171	NZ_CP054363.1,NZ_CP054364.1,NZ_CP054365.1,NZ_CP054366.1,NZ_CP054367.1	Complete genome	?		x
Escherichia	coli	SCU-115	NZ_CP054368.1,NZ_CP054369.1,NZ_CP054370.1	Complete genome	?		x
Escherichia	coli	EC50	NZ_CP056073.1,NZ_CP056074.1,NZ_CP056075.1	Complete genome	?		x
Escherichia	coli	MS1170	NZ_CP056077.1,NZ_CP056076.1,NZ_CP056079.1,NZ_CP056078.1	Complete genome	?		x
Escherichia	coli	AH65	NZ_CP058302.1,NZ_CP058303.1,NZ_CP058304.1,NZ_CP058305.1	Complete genome	?	127	x
Escherichia	coli	AMSCJX03	NZ_CP058355.1,NZ_CP058356.1,NZ_CP058357.1	Complete genome	?		x
Escherichia	coli	M159-1	NZ_CP058719.1,NZ_CP058720.1,NZ_CP058721.1,NZ_CP058722.1,NZ_CP058723.1,NZ_CP058724.1	Complete genome	?		x
Escherichia	coli	SY3626_hybrid	NZ_CP059283.1,NZ_CP059285.1,NZ_CP059284.1,NZ_CP059287.1,NZ_CP059286.1	Complete genome	?		x
Escherichia	coli	1506	NZ_CP059288.1,NZ_CP059289.1,NZ_CP059290.1,NZ_CP059291.1,NZ_CP059292.1,NZ_CP059293.1	Complete genome	?		x
Escherichia	coli	tcmA_3	NZ_CP059835.1,NZ_CP059839.1,NZ_CP059837.1,NZ_CP059836.1,NZ_CP059838.1	Complete genome	?		x
Escherichia	coli	162.2	NZ_CP059929.1,NZ_CP059930.1	Complete genome	?		x
Escherichia	coli	G8	NZ_CP060057.1,NZ_CP060058.1,NZ_CP060060.1,NZ_CP060059.1	Complete genome	?	84	x
Escherichia	coli	G5	NZ_CP060065.1,NZ_CP060066.1,NZ_CP060067.1,NZ_CP060072.1,NZ_CP060069.1,NZ_CP060071.1,NZ_CP060068.1,NZ_CP060070.1	Complete genome	?		x
Escherichia	coli	G3/10	NZ_CP060075.1,NZ_CP060077.1,NZ_CP060080.1,NZ_CP060078.1,NZ_CP060082.1,NZ_CP060079.1,NZ_CP060081.1,NZ_CP060076.1	Complete genome	?		x
Escherichia	coli	WEM25	NZ_CP061530.1,NZ_CP061531.1,NZ_CP061532.1,NZ_CP061533.1,NZ_CP061534.1	Complete genome	?		x
Escherichia	coli	2273-PO3	NZ_CP061749.1,NZ_CP061750.1,NZ_CP061751.1,NZ_CP061752.1,NZ_CP061753.1	Complete genome	?		x
Escherichia	coli	873.10	NZ_CP061754.1,NZ_CP061755.1,NZ_CP061756.1,NZ_CP061757.1	Complete genome	?		x
Escherichia	coli	97.3	NZ_CP061758.1,NZ_CP061759.1,NZ_CP061760.1,NZ_CP061761.1,NZ_CP061762.1,NZ_CP061763.1	Complete genome	?		x
Escherichia	coli	730V1	NZ_CP061764.1,NZ_CP061765.1,NZ_CP061766.1,NZ_CP061767.1	Complete genome	?		x
Escherichia	coli	K_EC180	NZ_CP062203.1	Complete genome	?		x
Escherichia	coli	Res13-Sevr-PER07-33	NZ_CP062811.1,NZ_CP062812.1,NZ_CP062813.1,NZ_CP062814.1	Complete genome	?		x
Escherichia	coli	Res13-Lact-PER13-34	NZ_CP062824.1,NZ_CP062825.1	Complete genome	?		x
Escherichia	coli	Res13-Lact-PER02-33	NZ_CP062838.1,NZ_CP062843.1,NZ_CP062840.1,NZ_CP062841.1,NZ_CP062842.1,NZ_CP062839.1	Complete genome	?	18	x
Escherichia	coli	Res13-Lact-PEB21-38-A	NZ_CP062851.1,NZ_CP062852.1	Complete genome	?	121	x
Escherichia	coli	Res13-Lact-PEB17-18	NZ_CP062855.1,NZ_CP062857.1,NZ_CP062856.1,NZ_CP062858.1	Complete genome	?		x
Escherichia	coli	Res13-Lact-PEA14-20	NZ_CP062871.1,NZ_CP062875.1,NZ_CP062872.1,NZ_CP062873.1,NZ_CP062874.1	Complete genome	?		x
Escherichia	coli	Res13-Lact-PEA12-26	NZ_CP062876.1,NZ_CP062878.1,NZ_CP062879.1,NZ_CP062880.1,NZ_CP062881.1,NZ_CP062882.1,NZ_CP062877.1	Complete genome	?		x
Escherichia	coli	Res13-Lact-ER01-35	NZ_CP062901.1,NZ_CP062903.1,NZ_CP062902.1	Complete genome	?		x
Escherichia	coli	Res13-Lact-EB12-05	NZ_CP062908.1,NZ_CP062904.1,NZ_CP062909.1,NZ_CP062906.1,NZ_CP062907.1,NZ_CP062905.1	Complete genome	?	199	x
Escherichia	coli	ERP001	NZ_CP063214.1	Complete genome	?		x
Escherichia	coli	BS90R-A	NZ_CP063341.1,NZ_CP063342.1,NZ_CP063343.1,NZ_CP063344.1,NZ_CP063345.1,NZ_CP063346.1,NZ_CP063347.1,NZ_CP063348.1	Complete genome	?		x
Escherichia	coli	EM20-18-50	NZ_CP063467.1,NZ_CP063468.1,NZ_CP063469.1,NZ_CP063470.1,NZ_CP063471.1,NZ_CP063472.1	Complete genome	?		x
Escherichia	coli	EM18-18-42	NZ_CP063473.1,NZ_CP063474.1,NZ_CP063475.1	Complete genome	?		x
Escherichia	coli	EF7-18-51	NZ_CP063487.1,NZ_CP063488.1,NZ_CP063489.1,NZ_CP063490.1,NZ_CP063491.1	Complete genome	?		x
Escherichia	coli	EH10-18-47	NZ_CP063499.1,NZ_CP063500.1,NZ_CP063501.1,NZ_CP063502.1	Complete genome	?		x
Escherichia	coli	FEX669	NZ_CP065152.1,NZ_CP065153.1	Complete genome	?		x
Escherichia	coli	FDAARGOS_946	NZ_CP065607.1,NZ_CP065606.1,NZ_CP065608.1,NZ_CP065609.1	Complete genome	?		x
Escherichia	coli	FDAARGOS_944	NZ_CP065613.1,NZ_CP065614.1	Complete genome	?		x
Escherichia	coli	FDAARGOS_943	NZ_CP065615.1,NZ_CP065616.1,NZ_CP065617.1	Complete genome	?		x
Escherichia	coli	TCM3e1	NZ_CP066806.1,NZ_CP066807.1,NZ_CP066808.1	Complete genome	?		x
Escherichia	coli	SBF45	NZ_CP067232.1,NZ_CP067233.1,NZ_CP067234.1	Complete genome	?		x
Escherichia	coli	OW1E2	NZ_CP067245.1,NZ_CP067246.1,NZ_CP067247.1,NZ_CP067248.1,NZ_CP067249.1	Complete genome	?		x
Escherichia	coli	ABW_A19	NZ_CP067307.1,NZ_CP067308.1,NZ_CP067309.1,NZ_CP067310.1	Complete genome	?		x
Escherichia	coli	NCCP12480	NZ_CP068680.1,NZ_CP068681.1	Complete genome	?		x
Escherichia	coli	RIVM_C018404	NZ_CP068803.1	Complete genome	4722		x
Escherichia	coli	FDAARGOS_1261	NZ_CP069441.1	Complete genome	?		x
Escherichia	coli	FDAARGOS_1254	NZ_CP069453.1,NZ_CP069454.1,NZ_CP069455.1,NZ_CP069456.1,NZ_CP069457.1,NZ_CP069458.1	Complete genome	?		x
Escherichia	coli	FDAARGOS_1248	NZ_CP069542.1,NZ_CP069543.1,NZ_CP069544.1,NZ_CP069545.1,NZ_CP069546.1,NZ_CP069547.1,NZ_CP069548.1	Complete genome	1825		x
Escherichia	coli	MIN6	NZ_CP069692.1,NZ_CP069693.1,NZ_CP069694.1,NZ_CP069696.1,NZ_CP069697.1,NZ_CP069698.1,NZ_CP069699.1,NZ_CP069700.1,NZ_CP069695.1	Complete genome	?		x
Escherichia	coli	E41	NZ_CP069707.1	Complete genome	?		x
Escherichia	coli	EA7	NZ_CP069709.1,NZ_CP069708.1	Complete genome	?		x
Escherichia	coli	EA2	NZ_CP069710.1,NZ_CP069711.1	Complete genome	?		x
Escherichia	coli	EA13	NZ_CP069712.1,NZ_CP069713.1,NZ_CP069714.1,NZ_CP069715.1,NZ_CP069716.1	Complete genome	?		x
Escherichia	coli	FDAARGOS_1373	NZ_CP069945.1	Complete genome	?		x
Escherichia	coli	FDAARGOS_1277	NZ_CP070103.1,NZ_CP070104.1	Complete genome	?		x
Escherichia	coli	FDAARGOS_1283	NZ_CP070162.1,NZ_CP070163.1,NZ_CP070164.1,NZ_CP070165.1,NZ_CP070166.1,NZ_CP070167.1,NZ_CP070168.1	Complete genome	?		x
Escherichia	coli	FDAARGOS_1284	NZ_CP070170.1,NZ_CP070171.1	Complete genome	?		x
Escherichia	coli	99COLEC	NZ_CP070902.1,NZ_CP070903.1,NZ_CP070904.1,NZ_CP070905.1	Complete genome	?		x
Escherichia	coli	40EC	NZ_CP070920.1,NZ_CP070921.1,NZ_CP070922.1,NZ_CP070923.1,NZ_CP070924.1,NZ_CP070925.1,NZ_CP070926.1,NZ_CP070927.1,NZ_CP070928.1,NZ_CP070929.1	Complete genome	?		x
Escherichia	coli	MEI003	NZ_CP071263.1,NZ_CP071264.1	Complete genome	15857		x
Escherichia	coli	E105	NZ_CP071375.1,NZ_CP072312.1,NZ_CP072313.1,NZ_CP072314.1,NZ_CP072315.1,NZ_CP072316.1,NZ_CP072317.1	Complete genome	?		x
Escherichia	coli	MFDS1006657	NZ_CP073589.1,NZ_CP073590.1	Complete genome	?		x
Escherichia	coli	CX12	NZ_CP073719.1	Complete genome	?	194	x
Escherichia	coli	MB53	NZ_CP073939.1,NZ_CP073940.1,NZ_CP073941.1,NZ_CP073942.1	Complete genome	16036		x
Escherichia	coli	MB52	NZ_CP073943.1,NZ_CP073944.1,NZ_CP073945.1	Complete genome	?		x
Escherichia	coli	MB51	NZ_CP073946.1,NZ_CP073947.1,NZ_CP073948.1	Complete genome	?		x
Escherichia	coli	MB50	NZ_CP073949.1,NZ_CP073950.1,NZ_CP073951.1,NZ_CP073952.1	Complete genome	?		x
Escherichia	coli	MB30	CP073968.1,CP073969.1,CP073970.1,CP073971.1,CP073972.1,CP073973.1	Complete genome	16037		x
Escherichia	coli	MB22	NZ_CP073974.1,NZ_CP073975.1	Complete genome	?		x
Escherichia	coli	MB10	NZ_CP073988.1,NZ_CP073989.1,NZ_CP073990.1,NZ_CP073991.1,NZ_CP073992.1,NZ_CP073993.1	Complete genome	?		x
Escherichia	coli	PM7	NZ_CP073996.1,NZ_CP073997.1,NZ_CP073998.1,NZ_CP073999.1,NZ_CP074000.1	Complete genome	?		x
Escherichia	coli	PI24	NZ_CP074012.1,NZ_CP074013.1,NZ_CP074014.1,NZ_CP074015.1,NZ_CP074016.1,NZ_CP074017.1,NZ_CP074018.1	Complete genome	?		x
Escherichia	coli	PK5	NZ_CP074024.1,NZ_CP074025.1,NZ_CP074026.1,NZ_CP074027.1	Complete genome	?		x
Escherichia	coli	PD7	NZ_CP074047.1,NZ_CP074048.1,NZ_CP074049.1,NZ_CP074050.1,NZ_CP074051.1	Complete genome	?		x
Escherichia	coli	GDAR2-2	NZ_CP074407.1,NZ_CP074408.1	Complete genome	?		x
Escherichia	coli	NT1N34	NZ_CP075465.1,NZ_CP075466.1,NZ_CP075467.1	Complete genome	?	129	x
Escherichia	coli	NT1F25	NZ_CP075472.1,NZ_CP075471.1	Complete genome	?		x
Escherichia	coli	NT1F34	NZ_CP075487.1,NZ_CP075488.1,NZ_CP075486.1	Complete genome	?	192	x
Escherichia	coli	S19-651	NZ_CP075852.1,NZ_CP075853.1,NZ_CP075854.1,NZ_CP075855.1,NZ_CP075856.1,NZ_CP075857.1,NZ_CP075858.1,NZ_CP075859.1,NZ_CP075860.1,NZ_CP075861.1,NZ_CP075862.1,NZ_CP075863.1	Complete genome	?		x
Escherichia	coli	D217-5	NZ_CP076268.1,NZ_CP076269.1	Complete genome	?		x
Escherichia	coli	E21845/O/A	NZ_CP076272.1,NZ_CP076273.1	Complete genome	?		x
Escherichia	coli	SA53-3	NZ_CP076279.1,NZ_CP076280.1,NZ_CP076281.1	Complete genome	?		x
Escherichia	coli	442/2	NZ_CP076282.1,NZ_CP076283.1,NZ_CP076284.1	Complete genome	?		x
Escherichia	coli	41	NZ_CP076285.1	Complete genome	?		x
Escherichia	coli	MSI001	NZ_CP076645.1	Complete genome	?		x
Escherichia	coli	BMH-17-0027	NZ_CP076704.1,NZ_CP076705.1	Complete genome	?		x
Escherichia	coli	OLC-1056	NZ_CP076706.1,NZ_CP076707.1,NZ_CP076708.1	Complete genome	?		x
Escherichia	coli	OLC-1685	NZ_CP076709.1,NZ_CP076710.1,NZ_CP076711.1,NZ_CP076712.1,NZ_CP076713.1	Complete genome	?		x
Escherichia	coli	ST865	NZ_CP077649.1,NZ_CP077650.1,NZ_CP077651.1	Complete genome	?	208	x
Escherichia	coli	KMS2005	NZ_CP079991.1	Complete genome	?	31	x
Escherichia	coli	19SZHZ713Rt	NZ_CP080070.1,NZ_CP080073.1,NZ_CP080074.1,NZ_CP080071.1,NZ_CP080072.1	Complete genome	?		x
Escherichia	coli	19SZHZ869Rt	NZ_CP080085.1,NZ_CP080088.1,NZ_CP080086.1,NZ_CP080087.1	Complete genome	?		x
Escherichia	coli	PK8568	NZ_CP080126.1,NZ_CP080128.1,NZ_CP080127.1,NZ_CP080132.1,NZ_CP080131.1,NZ_CP080130.1,NZ_CP080129.1	Complete genome	?		x
Escherichia	coli	PK8277	NZ_CP080133.1,NZ_CP080137.1,NZ_CP080138.1,NZ_CP080135.1,NZ_CP080136.1,NZ_CP080134.1	Complete genome	?		x
Escherichia	coli	PK8276	NZ_CP080146.1,NZ_CP080151.1,NZ_CP080150.1,NZ_CP080149.1,NZ_CP080154.1,NZ_CP080153.1,NZ_CP080152.1,NZ_CP080148.1,NZ_CP080147.1	Complete genome	?		x
Escherichia	coli	135	NZ_CP080260.1,NZ_CP080261.1,NZ_CP080262.1,NZ_CP080263.1,NZ_CP080264.1,NZ_CP080265.1	Complete genome	?		x
Escherichia	coli	CT02	NZ_CP081698.1,NZ_CP081699.1,NZ_CP081700.1	Complete genome	?		x
Escherichia	coli	AH21	NZ_CP081711.1,NZ_CP081712.1	Complete genome	?		x
Escherichia	coli	AL.H8	NZ_CP082349.1,NZ_CP082350.1	Complete genome	?		x
Escherichia	coli	VCSW5	NZ_CP082355.1,NZ_CP082356.1	Complete genome	?		x
Escherichia	coli	VCSW7	NZ_CP082357.1,NZ_CP082358.1	Complete genome	?		x
Escherichia	coli	CU42ET-1	NZ_CP082773.1	Complete genome	?		x
Escherichia	coli	JNU	NZ_CP083263.1,NZ_CP083264.1,NZ_CP083265.1,NZ_CP083266.1	Complete genome	?		x
Escherichia	coli	ECNB21-M121	NZ_CP083585.1,NZ_CP083587.1,NZ_CP083588.1,NZ_CP083586.1	Complete genome	?		x
Escherichia	coli	NDM1	NZ_CP083888.1,NZ_CP083889.1,NZ_CP083890.1,NZ_CP083891.1,NZ_CP083892.1,NZ_CP083893.1,NZ_CP083894.1,NZ_CP083895.1,NZ_CP083896.1	Complete genome	?		x
Escherichia	coli	X14-3	NZ_CP084055.1,NZ_CP084057.1,NZ_CP084056.1	Complete genome	?		x
Escherichia	coli	EC20	NZ_CP084900.1,NZ_CP084903.1,NZ_CP084905.1,NZ_CP084906.1,NZ_CP084907.1,NZ_CP084901.1,NZ_CP084904.1,NZ_CP084902.1	Complete genome	?		x
Escherichia	coli	EFF60	NZ_CP086678.1,NZ_CP086679.1,NZ_CP086680.1,NZ_CP086681.1	Complete genome	?		x
Escherichia	coli	OSUCMP42NDM	NZ_CP087578.1,NZ_CP087579.1,NZ_CP087576.1,NZ_CP087577.1,NZ_CP087575.1,NZ_CP087574.1,NZ_CP087573.1	Complete genome	?		x
Escherichia	coli	Z503	NZ_CP090305.1,NZ_CP090307.1,NZ_CP090306.1,NZ_CP090308.1,NZ_CP090309.1	Complete genome	?		x
Escherichia	coli	PT62	NZ_CP090448.1,NZ_CP090450.1,NZ_CP090455.1,NZ_CP090452.1,NZ_CP090454.1,NZ_CP090453.1,NZ_CP090451.1,NZ_CP090449.1	Complete genome	?	173	x
Escherichia	coli	B379	NZ_CP090456.1,NZ_CP090457.1,NZ_CP090458.1,NZ_CP090460.1,NZ_CP090461.1,NZ_CP090459.1	Complete genome	?		x
Escherichia	coli	STEC276	NZ_CP091022.1,NZ_CP091023.1	Complete genome	?		x
Escherichia	coli	KFu024	NZ_CP091659.1,NZ_CP091658.1,NZ_CP091660.1,NZ_CP091661.1	Complete genome	?		x
Escherichia	coli	KFu019	NZ_CP091700.1,NZ_CP091698.1,NZ_CP091699.1,NZ_CP091701.1,NZ_CP091702.1	Complete genome	?		x
Escherichia	coli	SWYHX138.33gt	NZ_CP091836.1,NZ_CP091837.1,NZ_CP091838.1	Complete genome	?	117	x
Escherichia	coli	TKEC21-59	NZ_CP092452.1,NZ_CP092453.1	Complete genome	?	119	x
Escherichia	coli	PS10-3	NZ_CP096837.1,NZ_CP096838.1	Complete genome	?		x
Escherichia	coli	Z0117EC0116	NZ_CP098192.1,NZ_CP098193.1,NZ_CP098194.1	Complete genome	?		x
Escherichia	coli	Z0117EC0040	NZ_CP098211.1,NZ_CP098212.1,NZ_CP098213.1	Complete genome	?		x
Escherichia	coli	Z0117EC0036	NZ_CP098214.1,NZ_CP098215.1,NZ_CP098216.1	Complete genome	?		x
Escherichia	coli	Z0117EC0005	NZ_CP098223.1,NZ_CP098224.1,NZ_CP098225.1,NZ_CP098226.1	Complete genome	?		x
Escherichia	coli	LH50-c	NZ_CP100500.1,NZ_CP100501.1,NZ_CP100502.1,NZ_CP100503.1,NZ_CP100504.1,NZ_CP100505.1,NZ_CP100506.1,NZ_CP100507.1,NZ_CP100508.1,NZ_CP100509.1,NZ_CP100510.1	Complete genome	?		x
Escherichia	coli	LH13-b	NZ_CP100525.1,NZ_CP100526.1,NZ_CP100527.1,NZ_CP100528.1,NZ_CP100529.1	Complete genome	?		x
Escherichia	coli	LH10-b-1	NZ_CP100530.1,NZ_CP100531.1,NZ_CP100532.1,NZ_CP100533.1,NZ_CP100534.1,NZ_CP100535.1,NZ_CP100536.1,NZ_CP100537.1,NZ_CP100538.1,NZ_CP100539.1,NZ_CP100540.1,NZ_CP100541.1	Complete genome	?		x
Escherichia	coli	LH09-a	NZ_CP100544.1,NZ_CP100545.1,NZ_CP100546.1,NZ_CP100547.1,NZ_CP100548.1,NZ_CP100549.1,NZ_CP100550.1	Complete genome	?		x
Escherichia	coli	EC21Z-137	NZ_CP101233.1,NZ_CP101235.1,NZ_CP101234.1,NZ_CP101238.1,NZ_CP101239.1,NZ_CP101237.1,NZ_CP101236.1	Complete genome	?		x
Escherichia	coli	EC21Z-063	NZ_CP101263.1,NZ_CP101265.1,NZ_CP101264.1,NZ_CP101267.1,NZ_CP101268.1,NZ_CP101266.1	Complete genome	?		x
Escherichia	coli	EC21Z-048	NZ_CP101269.1,NZ_CP101271.1,NZ_CP101270.1,NZ_CP101273.1,NZ_CP101272.1	Complete genome	?		x
Escherichia	coli	Evo1	NZ_CP101915.1,NZ_CP101916.1,NZ_CP101917.1,NZ_CP101918.1,NZ_CP101919.1	Complete genome	?		x
Escherichia	coli	QA-1986 630	NZ_CP101920.1	Complete genome	?		x
Escherichia	coli	ecoli019	NZ_LR130532.1	Complete genome	?		x
Escherichia	coli	NCTC9066	NZ_LR134000.1	Complete genome	?		x
Escherichia	coli	NCTC9082	NZ_LR134080.1	Complete genome	?		x
Escherichia	coli	NCTC12655	LR134083.1	Complete genome	1766	81	x
Escherichia	coli	NCTC5934	LR134191.1	Complete genome	?		x
Escherichia	coli	NCTC11476	NZ_LR134209.1	Complete genome	?		x
Escherichia	coli	NCTC9088	NZ_LR134226.1	Complete genome	?		x
Escherichia	coli	NCTC9699	NZ_LR134228.1	Complete genome	?		x
Escherichia	coli	NCTC8623	NZ_LR134234.1	Complete genome	10631		x
Escherichia	coli	NCTC9008	NZ_LR134236.1	Complete genome	?		x
Escherichia	coli	NCTC9040	NZ_LR134247.1	Complete genome	?		x
Escherichia	coli	NCTC9064	NZ_LR134315.1	Complete genome	?		x
Escherichia	coli	f9610206-5e81-11e8-bf7f-3c4a9275d6c8	NZ_LR536431.1	Complete genome	?		x
Escherichia	coli	SC423	NZ_LR778145.1	Complete genome	?		x
Escherichia	coli	SC418	NZ_LR778147.1	Complete genome	?		x
Escherichia	coli	SC480	NZ_LR778153.1	Complete genome	?		x
Escherichia	coli	SC457	LR782231.1	Complete genome	?		x
Escherichia	coli	SC467	NZ_LR782232.1	Complete genome	?		x
Escherichia	coli	SC468	LR782233.1	Complete genome	?		x
Escherichia	coli	2015-01-2097	NZ_LR881940.1,NZ_LR881941.1	Complete genome	?		x
Escherichia	coli	2016-02-324	NZ_LR882050.1,NZ_LR882051.1,	Complete genome	?		x
Escherichia	coli	2016-17-550	NZ_LR883965.1,NZ_LR883966.1	Complete genome	?		x
Escherichia	coli	MINF_7C-sc-2280452	NZ_LR890270.1,NZ_LR890271.1,NZ_LR890272.1,NZ_LR890273.1,NZ_LR890274.1,NZ_LR890275.1,NZ_LR890276.1	Complete genome	?		x
Escherichia	coli	MSB1_3B-sc-2280406	NZ_LR890299.1,NZ_LR890300.1,NZ_LR890301.1,NZ_LR890302.1,NZ_LR890303.1,NZ_LR890304.1,NZ_LR890305.1,NZ_LR890306.1	Complete genome	?	216	x
Escherichia	coli	MSB1_9D-sc-2280338	NZ_LR890349.1,NZ_LR890350.1,NZ_LR890351.1,NZ_LR890352.1	Complete genome	?		x
Escherichia	coli	MSB1_1D-sc-2280324	NZ_LR898868.1,NZ_LR898869.1,NZ_LR898870.1,NZ_LR898871.1,NZ_LR898872.1,NZ_LR898873.1	Complete genome	?		x
Escherichia	coli	MSB1_4I-sc-2280412	NZ_LR898874.1,NZ_LR898875.1,NZ_LR898876.1,NZ_LR898877.1,NZ_LR898878.1,NZ_LR898879.1,NZ_LR898880.1,NZ_LR898881.1,NZ_LR898882.1,NZ_LR898883.1,NZ_LR898884.1,NZ_LR898885.1	Complete genome	?		x
Escherichia	coli	NCTC9966	NZ_LS483296.1	Complete genome	?	191	x
Escherichia	coli	NCTC9967	NZ_LS483303.1	Complete genome	?		x
Escherichia	coli	Escherichia coli str. TO6	NZ_LS992166.1,NZ_LS992167.1	Complete genome	?		x
Escherichia	coli	NCTC86EC	NZ_LT601384.1	Complete genome	?		x
Escherichia	coli	EPEC E2348/69 variety 2	NZ_LT827011.1	Complete genome	863	35	x
Escherichia	coli	WI1 isolate	NZ_LT838196.1,NZ_LT838197.1,NZ_LT838198.1,NZ_LT838199.1	Complete genome	9679	197	x
Escherichia	coli	6666666.257727.embl	NZ_LT883142.1,NZ_LT883139.1,NZ_LT883140.1,NZ_LT883141.1	Complete genome	?		x
Escherichia	coli	624	NZ_OW967003.1,NZ_OW967004.1,NZ_OW967005.1,NZ_OW967006.1,NZ_OW967007.1,NZ_OW967008.1,NZ_OW967009.1,NZ_OW967010.1	Complete genome	?		x
Escherichia	coli	362	NZ_OW967178.1,NZ_OW967179.1,NZ_OW967180.1	Complete genome	?		x
Escherichia	coli	68	NZ_OX030728.1,NZ_OX030729.1,NZ_OX030730.1,NZ_OX030731.1,NZ_OX030732.1,NZ_OX030733.1,NZ_OX030734.1,NZ_OX030735.1,NZ_OX030736.1,NZ_OX030737.1	Complete genome	?		x
Escherichia	coli	23sn	CP092804.1	Chromosome	?			x
Escherichia	coli	30spn	CP092802.1	Chromosome	?			x
Escherichia	coli	32spn	CP092803.1	Chromosome	?			x
Escherichia	coli	98.1	NZ_CP059953.1,NZ_CP059954.1	Chromosome	?			x
Escherichia	coli	CChl2_MAY2019	NZ_CP091506.1	Chromosome	?			x
Escherichia	coli	Colony138	NZ_CP078592.1	Chromosome	?			x
Escherichia	coli	Colony145	NZ_CP078589.1	Chromosome	?			x
Escherichia	coli	Colony214	CP081151.1	Chromosome	?			x
Escherichia	coli	NEC4	NZ_CP091158.1	Chromosome	?			x
Escherichia	coli	NEC9	NZ_CP091298.1	Chromosome	?			x
Escherichia	coli	RH-001-MS	NZ_CP050194.1	Chromosome	?			x
Escherichia	coli	SPCR2020	NZ_CP083419.1,NZ_CP083413.1,NZ_CP083428.1,NZ_CP083417.1,NZ_CP083418.1,NZ_CP083420.1,NZ_CP083424.1,NZ_CP083425.1,NZ_CP083426.1	Chromosome	?			x
Escherichia	coli	WP3-W18-CRE-03	NZ_AP021963.1,NZ_AP021964.1,NZ_AP021965.1,NZ_AP021966.1,NZ_AP021967.1,NZ_AP021968.1	Complete genome	?			x
Escherichia	coli	A38	NZ_CP028738.1	Complete genome	?			x
Escherichia	coli	UPEC-455U/190220	NZ_CP049839.1,NZ_CP049843.1,NZ_CP049842.1,NZ_CP049841.1,NZ_CP049844.1,NZ_CP049840.1	Complete genome	?			x
Escherichia	coli	EC5	NZ_CP060969.1,NZ_CP060970.1,NZ_CP060971.1,NZ_CP060973.1,NZ_CP060972.1	Complete genome	?			x
Escherichia	coli	FDAARGOS_945	NZ_CP065611.1,NZ_CP065610.1,NZ_CP065612.1	Complete genome	?			x
Escherichia	coli	FDAARGOS_941	NZ_CP065624.1,NZ_CP065623.1	Complete genome	?			x
Escherichia	coli	RIVM_C011532	NZ_CP068795.1	Complete genome	2731			x
Escherichia	coli	MB15	NZ_CP073984.1,NZ_CP073985.1,NZ_CP073986.1,NZ_CP073987.1	Complete genome	?			x
Escherichia	coli	WY517-2	NZ_CP076259.1,NZ_CP076261.1,NZ_CP076260.1	Complete genome	?			x
Escherichia	coli	NADC1036	NZ_CP076264.1,NZ_CP076265.1,NZ_CP076266.1,NZ_CP076267.1	Complete genome	?			x
Escherichia	coli	P393-F10	NZ_CP076274.1,NZ_CP076275.1	Complete genome	?			x
Escherichia	coli	AVS0096	NZ_CP076344.1,NZ_CP076345.1,NZ_CP076346.1,NZ_CP076347.1	Complete genome	?			x
Escherichia	coli	SCAID URN1-2021 (19/278)	NZ_CP082824.1,NZ_CP082825.1,NZ_CP082826.1	Complete genome	?			x
Escherichia	coli	SUISSEKPC3NDM5	NZ_CP083701.1,NZ_CP083702.1,NZ_CP083703.1,NZ_CP083704.1,NZ_CP083705.1,NZ_CP083706.1,NZ_CP083707.1,NZ_CP083708.1	Complete genome	14440			x
Escherichia	coli	STEC383	NZ_CP091026.1,NZ_CP091027.1,NZ_CP091028.1	Complete genome	?			x
Escherichia	coli	KKo003	NZ_CP091682.1,NZ_CP091684.1,NZ_CP091685.1,NZ_CP091686.1,NZ_CP091687.1,NZ_CP091689.1,NZ_CP091683.1,NZ_CP091688.1,NZ_CP091690.1	Complete genome	?			x
Escherichia	coli	07spn	CP092916.1	Complete genome	?			x
Escherichia	coli	EC6622	NZ_CP096587.1,NZ_CP096588.1,NZ_CP096589.1	Complete genome	?			x
Escherichia	coli	EC21Z-014	NZ_CP101274.1,NZ_CP101276.1,NZ_CP101275.1,NZ_CP101277.1,NZ_CP101278.1	Complete genome	?			x
Escherichia	coli	MSB2_1A-sc-2280429	NZ_LR890410.1,NZ_LR890411.1,NZ_LR890412.1,NZ_LR890413.1,NZ_LR890414.1	Complete genome	?			x
Escherichia	coli	MSB1_5C-sc-2280313	LR890576.1,LR890577.1,LR890578.1,LR890579.1,LR890580.1,LR890581.1,LR890582.1,	Complete genome	?			x
Escherichia	coli	154AHL.1	CP059988.1,CP059989.1,CP059990.1	Chromosome	?				x
Escherichia	coli	Colony175	NZ_CP078571.1	Chromosome	?				x
Escherichia	coli	Colony374	NZ_CP078555.1	Chromosome	?				x
Escherichia	coli	Colony515	NZ_CP078558.1	Chromosome	?				x
Escherichia	coli	ECONC427	CP071133.1,CP071135.1,CP071134.1,CP071136.1	Chromosome	?				x
Escherichia	coli	EDL933	NC_002655.2,NC_007414.1	Chromosome	?				x
Escherichia	coli	KCTC 72668	CP045140.1	Chromosome	?				x
Escherichia	coli	NRRL B-1109	CP039753.1,CP039754.1	Chromosome	?				x
Escherichia	coli	pV01-18-E02-25-25	CP049943.1,CP049944.1	Chromosome	7431				x
Escherichia	coli	RH-001-CS	NZ_CP050193.1	Chromosome	?				x
Escherichia	coli	RH-001-WU	NZ_CP050195.1	Chromosome	?				x
Escherichia	coli	RH-045-WU	NZ_CP050204.1	Chromosome	?				x
Escherichia	coli	RH-048-MS	NZ_CP050206.1	Chromosome	?				x
Escherichia	coli	RH-048-WU	NZ_CP050207.1	Chromosome	?				x
Escherichia	coli	RIVM_C010151	NZ_CP068990.1	Chromosome	?				x
Escherichia	coli	RIVM_C014046	CP068991.1	Chromosome	?				x
Escherichia	coli	RIVM_C014115	NZ_CP068992.1	Chromosome	?				x
Escherichia	coli	RIVM_C014187	CP068993.1	Chromosome	?				x
Escherichia	coli	RIVM_C018150	NZ_CP068996.1	Chromosome	?				x
Escherichia	coli	RM-055-WU	NZ_CP050210.1	Chromosome	?				x
Escherichia	coli	RM-065-CS	NZ_CP050211.1	Chromosome	?				x
Escherichia	coli	RM-069-CS	NZ_CP050214.1	Chromosome	?				x
Escherichia	coli	RM-069-MS	NZ_CP050215.1	Chromosome	?				x
Escherichia	coli	RM-069-WU	NZ_CP050216.1	Chromosome	?				x
Escherichia	coli	RM-096-CS	NZ_CP050217.1	Chromosome	?				x
Escherichia	coli	RM-096-MS	NZ_CP050218.1	Chromosome	?				x
Escherichia	coli	RM-103-CS	NZ_CP050220.1	Chromosome	?				x
Escherichia	coli	RM-103-MS	NZ_CP050221.1	Chromosome	?				x
Escherichia	coli	RM-103-WU	NZ_CP050222.1	Chromosome	?				x
Escherichia	coli	SCAID URN1-2019	CP052057.1	Chromosome	?				x
Escherichia	coli	SCU-147	CP054325.1,CP054326.1,CP054327.1	Chromosome	?				x
Escherichia	coli	SCU-397	CP054828.1,CP054829.1,CP054830.1	Chromosome	?				x
Escherichia	coli	S-P-C-011.01	CP092703.1	Chromosome	?				x
Escherichia	coli	S-P-C-015.01	CP092820.1	Chromosome	?				x
Escherichia	coli	S-P-C-018.01	CP092818.1	Chromosome	?				x
Escherichia	coli	S-P-C-019.01	CP092705.1	Chromosome	?				x
Escherichia	coli	S-P-C-023.01	CP092817.1	Chromosome	?				x
Escherichia	coli	S-P-C-025.01	CP092815.1	Chromosome	?				x
Escherichia	coli	S-P-C-026.01	CP092816.1	Chromosome	?				x
Escherichia	coli	S-P-N-029.01	CP092814.1	Chromosome	?				x
Escherichia	coli	S-P-N-034.01	CP092700.1	Chromosome	?				x
Escherichia	coli	S-P-N-038.01	CP092701.1	Chromosome	?				x
Escherichia	coli	S-P-N-039.01	CP092819.1	Chromosome	?				x
Escherichia	coli	S-P-N-045.01	CP092704.1	Chromosome	?				x
Escherichia	coli	S-P-N-064.01	CP092706.1	Chromosome	?				x
Escherichia	coli	S-P-N-065.01	CP092707.1	Chromosome	?				x
Escherichia	coli	E300	AP022360.1	Complete genome	?				x
Escherichia	coli	B7A	CP005998.1,CP005999.1,CP006000.1,CP006001.1,CP006002.1	Complete genome	?				x
Escherichia	coli	RS218	CP007149.1,CP007150.1,	Complete genome	9079				x
Escherichia	coli	C11	NZ_CP010133.1	Complete genome	?				x
Escherichia	coli	D1	NZ_CP010134.1,NZ_CP010135.1,NZ_CP010136.1	Complete genome	?				x
Escherichia	coli	S40	NZ_CP010235.1	Complete genome	?				x
Escherichia	coli	PSUO78	CP012112.1,CP012113.1,CP012114.1	Complete genome	?				x
Escherichia	coli	CQSW20	CP013253.1	Complete genome	9105				x
Escherichia	coli	JJ1897	CP013837.1,CP013836.1	Complete genome	?				x
Escherichia	coli	MRE600	CP014197.1,CP014198.2,CP014199.1,CP014200.1	Complete genome	875				x
Escherichia	coli	CFSAN004177	CP014670.1,CP012494.1,CP012496.1,CP012495.1	Complete genome	?				x
Escherichia	coli	PSUO103	CP014752.1,CP014753.1	Complete genome	?				x
Escherichia	coli	ATCC 700415	CP022609.1,CP022610.1	Complete genome	?				x
Escherichia	coli	BH100L substr. MG2017	NZ_CP025716.1	Complete genome	9267				x
Escherichia	coli	RM14715	CP027104.1	Complete genome	9364				x
Escherichia	coli	2014C-3084	NZ_CP027319.1,NZ_CP027320.1,NZ_CP027321.1	Complete genome	?				x
Escherichia	coli	2014C-4639	NZ_CP027361.1,NZ_CP027359.1	Complete genome	?				x
Escherichia	coli	2013C-4404	CP027376.1,CP027377.1,CP027378.1,CP027379.1	Complete genome	?				x
Escherichia	coli	2013C-4390	CP027484.1,CP027485.1	Complete genome	?				x
Escherichia	coli	2014C-4705	CP027640.1,CP027641.1	Complete genome	?				x
Escherichia	coli	2014C-3003	CP027672.1,CP027673.1,CP027674.1	Complete genome	?				x
Escherichia	coli	88-3510	CP027675.1,CP027676.1	Complete genome	?				x
Escherichia	coli	A9	NZ_CP028765.1	Complete genome	?				x
Escherichia	coli	IVRI Kol CP4	CP034253.1,CP034254.1,CP034255.1,CP034256.1	Complete genome	9642				x
Escherichia	coli	NCCP 15739	CP041747.1,CP041748.1	Complete genome	7160				x
Escherichia	coli	NCCP 15955	NZ_CP041749.1	Complete genome	?				x
Escherichia	coli	NCYU-29-69	CP042599.1,CP042600.1,CP042601.1,CP042602.1,CP042603.1,CP042604.1,CP042605.1	Complete genome	?				x
Escherichia	coli	NCYU-29-19	CP042606.1,CP042607.1,CP042608.1,CP042609.1,CP042610.1,CP042611.1,CP042612.1,CP042613.1,CP042614.1	Complete genome	?				x
Escherichia	coli	NCYU-26-73	CP042615.1,CP042616.1,CP042625.1,CP042626.1,CP042617.1,CP042618.1,CP042619.1,CP042620.1,CP042621.1,CP042622.1,CP042623.1,CP042624.1	Complete genome	?				x
Escherichia	coli	NCYU-25-82	CP042627.1,CP042637.1,CP042628.1,CP042629.1,CP042630.1,CP042631.1,CP042632.1,CP042633.1,CP042634.1,CP042635.1,CP042636.1	Complete genome	?				x
Escherichia	coli	NCYU-24-74	CP042638.1,CP042639.1,CP042640.1,CP042641.1,CP042642.1,CP042643.1,CP042644.1	Complete genome	?				x
Escherichia	coli	NCYU-21-79	CP042645.1,CP042646.1,CP042647.1,CP042648.1,CP042649.1	Complete genome	?				x
Escherichia	coli	NCCP 14539	CP042981.1	Complete genome	?				x
Escherichia	coli	NCCP 14540	CP042982.1	Complete genome	?				x
Escherichia	coli	P43A	CP044291.1,CP044292.1	Complete genome	9591				x
Escherichia	coli	P59A	CP044298.1,CP044300.1,CP044301.1,CP044302.1,CP044303.1,CP044304.1,CP044299.1	Complete genome	9593				x
Escherichia	coli	C27A	CP044305.1,CP044307.1,CP044308.1,CP044309.1,CP044306.1	Complete genome	9594				x
Escherichia	coli	NMBU_ W06E18	NZ_CP047609.1,NZ_CP047610.1,NZ_CP047611.1,NZ_CP047612.1,NZ_CP047613.1	Complete genome	?				x
Escherichia	coli	TCBK21G178	CP048935.1,CP048936.1	Complete genome	?				x
Escherichia	coli	SCU-318	CP051692.1,CP051693.1	Complete genome	?				x
Escherichia	coli	STO_Bone7	CP054239.1,CP054243.1,CP054240.1,CP054241.1,CP054242.1	Complete genome	?				x
Escherichia	coli	STO_Bone8	CP054245.1,CP054247.1,CP054244.1,CP054246.1	Complete genome	?				x
Escherichia	coli	STO_Bone4	CP054251.1,CP054250.1,CP054249.1,CP054252.1,CP054253.1,CP054248.1	Complete genome	?				x
Escherichia	coli	SCU-483	CP054314.1,CP054316.1,CP054315.1	Complete genome	?				x
Escherichia	coli	SCU-479	CP054317.1,CP054318.1	Complete genome	?				x
Escherichia	coli	SCU-390	CP054319.1,CP054321.1,CP054320.1,CP054322.1,CP054323.1,CP054324.1	Complete genome	?				x
Escherichia	coli	SCU-121	CP054328.1,CP054329.1,CP054330.1,CP054331.1,CP054332.1,CP054333.1,CP054334.1	Complete genome	?				x
Escherichia	coli	SCU-120	CP054335.1,CP054336.1,CP054337.1,CP054338.1,CP054339.1,CP054340.1,CP054341.1,CP054342.1	Complete genome	?				x
Escherichia	coli	SCU-488	CP054449.1,CP054450.1,CP054451.1,CP054452.1,CP054453.1	Complete genome	?				x
Escherichia	coli	SCU-487	CP054454.1,CP054455.1,CP054456.1	Complete genome	?				x
Escherichia	coli	SCU-103	CP054457.1,CP054458.1,CP054459.1,CP054460.1,CP054461.1,CP054462.1,CP054463.1,CP054464.1	Complete genome	?				x
Escherichia	coli	SCU-321	CP055158.1	Complete genome	?				x
Escherichia	coli	HH12	CP058913.1,CP058914.1,CP058915.1,CP058916.1	Complete genome	?				x
Escherichia	coli	276.2	CP059904.1,CP059905.1,CP059906.1	Complete genome	?				x
Escherichia	coli	56.2	CP059922.1,CP059923.1,CP059924.1	Complete genome	?				x
Escherichia	coli	101.3	CP059944.1,CP059945.1,CP059946.1	Complete genome	?				x
Escherichia	coli	MG1655 substrain BOP27	CP063991.1	Complete genome	1				x
Escherichia	coli	ECY44	NZ_CP069706.1,NZ_CP069702.1,NZ_CP069703.1,NZ_CP069704.1,NZ_CP069705.1	Complete genome	?				x
Escherichia	coli	C5	CP072911.1,CP072912.1	Complete genome	?				x
Escherichia	coli	Y18J	CP076293.1,CP076294.1,CP076295.1,CP076296.1	Complete genome	?				x
Escherichia	coli	Q4552	CP077063.1,CP077065.1,CP077066.1,CP077067.1,CP077068.1,CP077069.1,CP077070.1,CP077071.1,CP077064.1	Complete genome	?				x
Escherichia	coli	EC1390	CP082330.1,CP082329.1,CP082328.1	Complete genome	?				x
Escherichia	coli	elppa8	NZ_CP083492.1,NZ_CP083491.1,NZ_CP083493.1,NZ_CP083494.1,NZ_CP083495.1,NZ_CP083496.1	Complete genome	?				x
Escherichia	coli	elppa2	NZ_CP083530.1,NZ_CP083531.1,NZ_CP083532.1,NZ_CP083533.1	Complete genome	?				x
Escherichia	coli	18070201	CP090074.1,CP090075.1,CP090076.1,CP090077.1	Complete genome	?				x
Escherichia	coli	W25K	NZ_CP091038.1,NZ_CP091042.1,NZ_CP091041.1,NZ_CP091040.1,NZ_CP091039.1	Complete genome	?				x
Escherichia	coli	S-P-N-061.01	CP092698.1	Complete genome	1				x
Escherichia	coli	EC-15-50	CP094511.1	Complete genome	?				x
Escherichia	coli	TZ118	CP095446.1,CP095447.1	Complete genome	?				x
Escherichia	coli	JH51	CP095454.1,CP095455.1,CP095456.1,CP095457.1,CP095458.1,CP095459.1,CP095460.1	Complete genome	?				x
Escherichia	coli	NCTC9085	LR134078.1	Complete genome	?				x
Escherichia	coli	NCTC9033	LR134081.1	Complete genome	?				x
Escherichia	coli	NCTC11105	LR134157.1	Complete genome	?				x
Escherichia	coli	NCTC10430	LR134208.1	Complete genome	?				x
Escherichia	coli	NCTC11113	LR134221.1	Complete genome	?				x
Escherichia	coli	NCTC9054	LR134225.1	Complete genome	?				x
Escherichia	coli	NCTC9102	NZ_LR134227.1	Complete genome	?				x
Escherichia	coli	NCTC9044	LR134238.1	Complete genome	?				x
Escherichia	coli	NCTC9702	LR134246.1	Complete genome	?				x
Escherichia	coli	VRES-hospital6495300	LR595876.2	Complete genome	?				x
Escherichia	coli	SC368	LR778144.1	Complete genome	?				x
Escherichia	coli	101	NZ_LT615371.1	Chromosome	1	1				x
Escherichia	coli	102	NZ_LT615372.1	Chromosome	1	1				x
Escherichia	coli	104	NZ_LT615374.1	Chromosome	1	1				x
Escherichia	coli	105	NZ_LT615373.1	Chromosome	1779	1				x
Escherichia	coli	107	NZ_LT615375.1	Chromosome	1779	1				x
Escherichia	coli	108	NZ_LT615379.1	Chromosome	1779	1				x
Escherichia	coli	109	NZ_LT615376.1	Chromosome	1779	1				x
Escherichia	coli	A18	NZ_CP012781.1	Chromosome	?	138				x
Escherichia	coli	BR03-DEC	NZ_CP035321.1	Chromosome	?	213				x
Escherichia	coli	BR64-DEC	NZ_CP035354.1,NZ_CP035352.1,NZ_CP035353.1,NZ_CP035355.1,NZ_CP035356.1,NZ_CP035357.1,NZ_CP035358.1,NZ_CP035359.1	Chromosome	?	205				x
Escherichia	coli	BW25113	NZ_CP064677.1	Chromosome	1	1				x
Escherichia	coli	BW25113 frmA ihfA KO	NZ_CP072663.1	Chromosome	1	1				x
Escherichia	coli	BW25113 frmA KO	NZ_CP072662.1	Chromosome	1	1				x
Escherichia	coli	BW25113 frmA KO wo pUD9	NZ_CP072661.1	Chromosome	1	1				x
Escherichia	coli	BW25113 substr. CHXR3G20	NZ_CP069134.1	Chromosome	1	1				x
Escherichia	coli	BZKR1G40	NZ_CP064683.1	Chromosome	?	1				x
Escherichia	coli	CFT073	NZ_CP028309.1	Chromosome	?	32				x
Escherichia	coli	Colony139	NZ_CP078591.1	Chromosome	?	158				x
Escherichia	coli	Colony167	NZ_CP078572.1	Chromosome	?	128				x
Escherichia	coli	Colony286	NZ_CP078578.1	Chromosome	?	123				x
Escherichia	coli	Colony492	NZ_CP078567.1	Chromosome	?	159				x
Escherichia	coli	Colony577	NZ_CP078574.1	Chromosome	?	156				x
Escherichia	coli	CX06	NZ_CP081796.1,NZ_CP081797.1,NZ_CP081798.1,NZ_CP081799.1,NZ_CP081802.1	Chromosome	?	6				x
Escherichia	coli	CX11	NZ_CP081729.1,NZ_CP081730.1,NZ_CP081731.1,NZ_CP081734.1,NZ_CP081735.1	Chromosome	?	6				x
Escherichia	coli	CX14	NZ_CP081736.1,NZ_CP081737.1,NZ_CP081740.1,NZ_CP081741.1	Chromosome	?	6				x
Escherichia	coli	CX16	NZ_CP081748.1,NZ_CP081749.1,NZ_CP081750.1,NZ_CP081753.1,NZ_CP081754.1	Chromosome	?	6				x
Escherichia	coli	CX19	NZ_CP081755.1,NZ_CP081756.1,NZ_CP081757.1,NZ_CP081760.1,NZ_CP081761.1	Chromosome	?	6				x
Escherichia	coli	DH5	NZ_CP080399.1	Chromosome	9425	13				x
Escherichia	coli	E24377A	NZ_CP028308.1	Chromosome	?	32				x
Escherichia	coli	Ec-2Lar	NZ_CP035318.1	Chromosome	?	137				x
Escherichia	coli	EDL933	NZ_CP028305.1	Chromosome	?	32				x
Escherichia	coli	EDL933-1	NZ_CP015855.1,NZ_CP015856.1	Chromosome	5010	25				x
Escherichia	coli	ESBL193	NZ_CP041556.1,NZ_CP041557.1,NZ_CP041558.1	Chromosome	?	109				x
Escherichia	coli	ESBL41	NZ_CP041581.1,NZ_CP041582.1,NZ_CP041583.1	Chromosome	?	107				x
Escherichia	coli	K-12 substr. MG1655	NZ_CP027060.1	Chromosome	1	1				x
Escherichia	coli	K-12 substr. MG1655	NZ_AKBV01000001.1	Chromosome	1	1				x
Escherichia	coli	K-12 substr. MG1655	NZ_AKVX01000001.1	Chromosome	1	1				x
Escherichia	coli	K-12 substr. MG1655star	NZ_CM000960.1	Chromosome	1	1				x
Escherichia	coli	K-12 substr. W3110	NZ_CP017979.1	Chromosome	?	1				x
Escherichia	coli	L41-1	NZ_CP034727.1,NZ_CP034728.1,NZ_CP034729.1,NZ_CP034730.1,NZ_CP034731.1,NZ_CP034732.1,NZ_CP034733.1	Chromosome	9457	130				x
Escherichia	coli	lacZ_1	NZ_CP047074.1	Chromosome	1	1				x
Escherichia	coli	lacZ_2	NZ_CP047075.1	Chromosome	1	1				x
Escherichia	coli	lacZ_3	NZ_CP047076.1	Chromosome	1	1				x
Escherichia	coli	LB226692	NZ_CP024992.1,NZ_CP024993.1,NZ_CP024994.1	Chromosome	409	14				x
Escherichia	coli	MC1061	LN877770.1	Chromosome	9425	13				x
Escherichia	coli	MG655	NZ_CP028306.1	Chromosome	?	32				x
Escherichia	coli	NDM7	CP085372.1,CP085356.1,CP085359.1	Chromosome	?	27				x
Escherichia	coli	NEC11	NZ_CP091163.1	Chromosome	?	203				x
Escherichia	coli	Nissle 1917	NZ_CP082949.1,NZ_CP082950.1,NZ_CP082951.1	Chromosome	894	7				x
Escherichia	coli	OP50	CP059137.1	Chromosome	1	1				x
Escherichia	coli	P68	NZ_CP063958.1	Chromosome	?	115				x
Escherichia	coli	pdeL_1	NZ_CP047077.1	Chromosome	1	1				x
Escherichia	coli	pdeL_2_1	NZ_CP047078.1	Chromosome	1	1				x
Escherichia	coli	pdeL_2_2	NZ_CP047079.1	Chromosome	1	1				x
Escherichia	coli	pK19EC149	NZ_CP050289.1,NZ_CP050290.1	Chromosome	7431	1				x
Escherichia	coli	PPECC42	NZ_CM003707.1	Chromosome	9070	170				x
Escherichia	coli	pV01-15-R02-025-053	NZ_CP049086.1,NZ_CP049087.1	Chromosome	7431	1				x
Escherichia	coli	pV01-18-E02-025-051	NZ_CP049299.1,NZ_CP049300.1	Chromosome	7431	1				x
Escherichia	coli	RH-024-CS	NZ_CP050199.1	Chromosome	?	195				x
Escherichia	coli	RM-055-MS	NZ_CP050209.1	Chromosome	?	222				x
Escherichia	coli	S17-13	NZ_CP024997.2,NZ_CP031766.1,NZ_CP031767.1	Chromosome	?	143				x
Escherichia	coli	S2	NZ_CP070280.1	Chromosome	9097	1				x
Escherichia	coli	S-P-N-063.01	CP092699.1	Chromosome	1	1				x
Escherichia	coli	SYNB1618	NZ_CP031157.1	Chromosome	894	7				x
Escherichia	coli	SYNB8802	NZ_CP087958.1	Chromosome	894	7				x
Escherichia	coli	TW10598	NZ_CM007915.1,NZ_CM007916.1,NZ_CM007917.1	Chromosome	?	132				x
Escherichia	coli	TW14588	NZ_CM000662.1,NZ_DS999999.1	Chromosome	4658	39				x
Escherichia	coli	UCS1.1	NZ_CP084678.1	Chromosome	?	186				x
Escherichia	coli	UTI89-1	NZ_CP092531.1	Chromosome	4537	12				x
Escherichia	coli	UTI89-2	NZ_CP092530.1	Chromosome	4537	12				x
Escherichia	coli	UTI89-3	NZ_CP092529.1	Chromosome	4537	12				x
Escherichia	coli	WPB102	NZ_CP034428.1	Chromosome	1	1				x
Escherichia	coli	K-12 substr. MG1655	NC_000913.3	Complete genome	1	1				x
Escherichia	coli	Sakai substr. RIMD 0509952	NC_002695.2,NC_002127.1,NC_002128.1	Complete genome	4532	51				x
Escherichia	coli	K-12 substr. W3110	NC_007779.1	Complete genome	1	1				x
Escherichia	coli	ATCC 8739	NC_010468.1	Complete genome	4456	122				x
Escherichia	coli	K-12 substr. DH10B	NC_010473.1	Complete genome	9425	13				x
Escherichia	coli	EC4115	NC_011353.1,NC_011350.1,NC_011351.1	Complete genome	4526	26				x
Escherichia	coli	E2348/69	NC_011601.1,NC_011603.1,NC_011602.1	Complete genome	863	35				x
Escherichia	coli	LF82	NC_011993.1	Complete genome	9071	189				x
Escherichia	coli	BL21(DE3)	NC_012892.2	Complete genome	9096	4				x
Escherichia	coli	BL21-Gold(DE3)pLysS AG	NC_012947.1	Complete genome	4458	73				x
Escherichia	coli	BL21(DE3)	NC_012971.2	Complete genome	9096	4				x
Escherichia	coli	TW14359	NC_013008.1,NC_013010.1	Complete genome	4535	26				x
Escherichia	coli	ABU 83972	NC_017631.1,NC_017629.1,	Complete genome	?	187				x
Escherichia	coli	W	NC_017635.1,NC_017637.1,NC_017636.1	Complete genome	?	154				x
Escherichia	coli	DH1	NC_017638.1	Complete genome	?	28				x
Escherichia	coli	clone D i14	NC_017652.1	Complete genome	?	110				x
Escherichia	coli	2009EL-2050	NC_018650.1,NC_018651.1,NC_018654.1,NC_018652.1	Complete genome	816	24				x
Escherichia	coli	2011C-3493	NC_018658.1,NC_018666.1,NC_018659.1,NC_018660.1	Complete genome	409	14				x
Escherichia	coli	2009EL-2071	NC_018661.1,NC_018662.1,NC_018663.1	Complete genome	816	24				x
Escherichia	coli	LY180	NC_022364.1	Complete genome	9579	155				x
Escherichia	coli	JJ1886	NC_022648.1,NC_022661.1,NC_022649.1,NC_022662.1,NC_022650.1,NC_022651.1	Complete genome	3100	106				x
Escherichia	coli	K-12 substr. MDS42	AP012306.1	Complete genome	1	1				x
Escherichia	coli	MRY15-131	NZ_AP017620.1,NZ_AP017621.1,NZ_AP017622.1	Complete genome	?	135				x
Escherichia	coli	GSH8M-2	NZ_AP019675.1,NZ_AP019676.1,NZ_AP019677.1,NZ_AP019678.1,NZ_AP019679.1,NZ_AP019680.1,NZ_AP019681.1	Complete genome	?	198				x
Escherichia	coli	WP3-S18-ESBL-08	NZ_AP022032.1,NZ_AP022033.1,NZ_AP022034.1,NZ_AP022035.1	Complete genome	?	105				x
Escherichia	coli	STN0717-11	NZ_AP022478.1,NZ_AP022479.1,NZ_AP022480.1,NZ_AP022481.1	Complete genome	?	221				x
Escherichia	coli	TUM18780	NZ_AP023197.1,NZ_AP023198.1,NZ_AP023199.1,NZ_AP023200.1,NZ_AP023201.1,NZ_AP023202.1,NZ_AP023203.1,NZ_AP023204.1	Complete genome	?	175				x
Escherichia	coli	F070	NZ_AP023237.1,NZ_AP023238.1	Complete genome	278	55				x
Escherichia	coli	M719	NZ_AP023433.1,NZ_AP023434.1,NZ_AP023435.1,NZ_AP023436.1,NZ_AP023437.1	Complete genome	?	125				x
Escherichia	coli	E189	NZ_AP024521.1,NZ_AP024522.1	Complete genome	1799	147				x
Escherichia	coli	NIPH17_0020	NZ_AP024560.1	Complete genome	?	55				x
Escherichia	coli	TUM13867	NZ_AP025657.1,NZ_AP025658.1,NZ_AP025660.1,NZ_AP025659.1,NZ_AP025661.1	Complete genome	?	220				x
Escherichia	coli	RM12761	NZ_CP007133.1,NZ_CP007135.1,NZ_CP007134.1	Complete genome	9073	99				x
Escherichia	coli	RM12581	NZ_CP007136.1,NZ_CP007138.1,NZ_CP007137.1	Complete genome	4558	182				x
Escherichia	coli	ST540	NZ_CP007390.1	Complete genome	9074	49				x
Escherichia	coli	ST540	NZ_CP007391.1	Complete genome	9074	49				x
Escherichia	coli	ST2747	NZ_CP007392.1	Complete genome	9075	63				x
Escherichia	coli	ST2747	NZ_CP007393.1	Complete genome	9075	63				x
Escherichia	coli	SEC470	NZ_CP007594.1	Complete genome	4527	200				x
Escherichia	coli	KLY	NZ_CP008801.1	Complete genome	9076	76				x
Escherichia	coli	94-3024	NZ_CP009106.2,NZ_CP009107.1	Complete genome	4608	211				x
Escherichia	coli	K-12 substr. BW25113	NZ_CP009273.1	Complete genome	1	1				x
Escherichia	coli	K-12 substr. MG1655	NZ_CP009685.1	Complete genome	1	1				x
Escherichia	coli	ER3413	NZ_CP009789.1	Complete genome	9078	77				x
Escherichia	coli	C3	NZ_CP010119.1,NZ_CP010120.1	Complete genome	?	149				x
Escherichia	coli	D9	NZ_CP010152.1,NZ_CP010153.1,NZ_CP010154.1,NZ_CP010155.1,NZ_CP010156.1	Complete genome	?	118				x
Escherichia	coli	H6	NZ_CP010170.1	Complete genome	?	174				x
Escherichia	coli	M3	NZ_CP010183.1,NZ_CP010184.1,NZ_CP010185.1	Complete genome	?	146				x
Escherichia	coli	M6	NZ_CP010186.1,NZ_CP010187.1,NZ_CP010188.1,NZ_CP010189.1,NZ_CP010190.1	Complete genome	?	202				x
Escherichia	coli	M11	NZ_CP010206.1,NZ_CP010207.1,NZ_CP010208.1,NZ_CP010209.1,NZ_CP010210.1,NZ_CP010211.1,NZ_CP010212.1	Complete genome	?	54				x
Escherichia	coli	M15	NZ_CP010213.1,NZ_CP010214.1,NZ_CP010215.1,NZ_CP010216.1,NZ_CP010217.1,NZ_CP010218.1	Complete genome	?	54				x
Escherichia	coli	S21	NZ_CP010230.1	Complete genome	?	210				x
Escherichia	coli	ER3454	NZ_CP010438.1	Complete genome	9089	48				x
Escherichia	coli	ER3440	NZ_CP010439.1	Complete genome	9089	48				x
Escherichia	coli	ER3445	NZ_CP010441.1	Complete genome	9090	47				x
Escherichia	coli	ER3446	NZ_CP010443.1	Complete genome	9090	47				x
Escherichia	coli	C41(DE3)	NZ_CP010585.1	Complete genome	9096	4				x
Escherichia	coli	BL21 (TaKaRa)	NZ_CP010816.1	Complete genome	9096	4				x
Escherichia	coli	USML2	NZ_CP011124.1	Complete genome	?	64				x
Escherichia	coli	SQ37	NZ_CP011320.1	Complete genome	1	1				x
Escherichia	coli	SQ88	NZ_CP011321.1	Complete genome	1	1				x
Escherichia	coli	SQ110	NZ_CP011322.1	Complete genome	1	1				x
Escherichia	coli	SQ171	CP011323.1	Complete genome	1	1				x
Escherichia	coli	SQ2203	NZ_CP011324.1	Complete genome	1	1				x
Escherichia	coli	C227-11	NZ_CP011331.1,NZ_CP011338.1,NZ_CP011332.1,NZ_CP011333.1,NZ_CP011335.1,NZ_CP011337.1,NZ_CP011334.1,NZ_CP011336.1	Complete genome	409	14				x
Escherichia	coli	K-12 substr. GM4792	NZ_CP011343.2	Complete genome	9085	44				x
Escherichia	coli	NCM3722	NZ_CP011495.1,NZ_CP011496.1	Complete genome	9097	1				x
Escherichia	coli	C43(DE3)	NZ_CP011938.1	Complete genome	9096	4				x
Escherichia	coli	DH1Ec095	NZ_CP012125.1	Complete genome	?	28				x
Escherichia	coli	DH1Ec104	NZ_CP012126.1	Complete genome	?	28				x
Escherichia	coli	DH1Ec169	NZ_CP012127.1	Complete genome	?	28				x
Escherichia	coli	WS4202	NZ_CP012802.1,NZ_CP012804.1,NZ_CP012803.1	Complete genome	5010	25				x
Escherichia	coli	K-12 substr. MG1655	NZ_CP012868.1	Complete genome	1	1				x
Escherichia	coli	K-12 substr. MG1655_TMP32XR1	NZ_CP012869.1	Complete genome	1	1				x
Escherichia	coli	K-12 substr. MG1655_TMP32XR2	NZ_CP012870.1	Complete genome	1	1				x
Escherichia	coli	FORC_029	NZ_CP013185.1,NZ_CP013186.1	Complete genome	9134	61				x
Escherichia	coli	HST04	NZ_CP013952.1	Complete genome	9181	78				x
Escherichia	coli	K-12 substr. MG1655	NZ_CP014225.1	Complete genome	1	1				x
Escherichia	coli	JW5437-1 substr. MG1655	NZ_CP014348.1	Complete genome	1	1				x
Escherichia	coli	BLK16	NZ_CP014642.1	Complete genome	?	171				x
Escherichia	coli	SRCC 1675	NZ_CP015023.1,NZ_CP015022.1	Complete genome	4532	51				x
Escherichia	coli	180-PT54	NZ_CP015832.1,NZ_CP015833.1	Complete genome	9119	88				x
Escherichia	coli	FRIK2533	NZ_CP015842.1,NZ_CP022729.1	Complete genome	9120	66				x
Escherichia	coli	FRIK2069	NZ_CP015846.1,NZ_CP015847.2	Complete genome	9120	66				x
Escherichia	coli	ER1821R	NZ_CP016018.1	Complete genome	?	80				x
Escherichia	coli	FORC_043	NZ_CP016828.1,NZ_CP023552.1	Complete genome	9134	61				x
Escherichia	coli	K-12 NEB 5-alpha	NZ_CP017100.1	Complete genome	9105	11				x
Escherichia	coli	NADC 5570/86-24/6564	NZ_CP017251.1,NZ_CP017252.1	Complete genome	4607	33				x
Escherichia	coli	2159	NZ_CP017438.1,NZ_CP017439.1	Complete genome	9127	87				x
Escherichia	coli	3384	NZ_CP017440.1,NZ_CP017441.1	Complete genome	9130	178				x
Escherichia	coli	MRSN352231	NZ_CP018103.1,NZ_CP018108.1,NZ_CP018107.1,NZ_CP018105.1,NZ_CP018106.1,NZ_CP018104.1	Complete genome	9133	41				x
Escherichia	coli	MRSN346595	NZ_CP018109.1,NZ_CP018110.1,NZ_CP018114.1,NZ_CP018113.1,NZ_CP018112.1,NZ_CP018111.1	Complete genome	9133	41				x
Escherichia	coli	MRSN346638	NZ_CP018115.1,NZ_CP018116.1,NZ_CP018120.1,NZ_CP018119.1,NZ_CP018118.1,NZ_CP018117.1	Complete genome	9133	41				x
Escherichia	coli	Ecol_545	NZ_CP018976.1,NZ_CP018975.1,NZ_CP018973.1,NZ_CP018972.1,NZ_CP018971.1,NZ_CP018974.1	Complete genome	8473	165				x
Escherichia	coli	MGY	NZ_CP019629.1	Complete genome	1	1				x
Escherichia	coli	NU14	NZ_CP019777.1	Complete genome	4537	12				x
Escherichia	coli	222	NZ_CP020516.1,NZ_CP020519.1,NZ_CP020518.1,NZ_CP020517.1	Complete genome	9360	215				x
Escherichia	coli	C	NZ_CP020543.1	Complete genome	9238	17				x
Escherichia	coli	95JB1	NZ_CP021335.1,NZ_CP021336.1,NZ_CP021337.1	Complete genome	9185	151				x
Escherichia	coli	AR_0128	NZ_CP021722.1,NZ_CP021719.1,NZ_CP021720.1,NZ_CP021721.1	Complete genome	?	145				x
Escherichia	coli	AR_0150	NZ_CP021736.1,NZ_CP021737.1,NZ_CP021738.1,NZ_CP021739.1	Complete genome	109	214				x
Escherichia	coli	EC1515	NZ_CP021844.1,NZ_CP021845.1,NZ_CP021846.1,NZ_CP021847.1	Complete genome	9196	148				x
Escherichia	coli	FDAARGOS_348	NZ_CP022086.2,NZ_CP022085.2,NZ_CP022087.2	Complete genome	816	24				x
Escherichia	coli	Nissle 1917	NZ_CP022686.1,NZ_CP022687.1,NZ_CP023342.1	Complete genome	894	7				x
Escherichia	coli	FDAARGOS_403	NZ_CP023535.1,NZ_CP023534.1,NZ_CP023533.1,NZ_CP023532.1	Complete genome	409	14				x
Escherichia	coli	SMN197SH3	NZ_CP024056.1,NZ_CP024055.1,NZ_CP024054.1,NZ_CP024053.1	Complete genome	9262	153				x
Escherichia	coli	WG5	NZ_CP024090.1	Complete genome	9238	17				x
Escherichia	coli	BH100 substr. MG2014	NZ_CP024650.2,NZ_CP024651.1,NZ_CP024652.2	Complete genome	9239	53				x
Escherichia	coli	RM9872-C1	NZ_CP024659.1,NZ_CP024660.1	Complete genome	9416	22				x
Escherichia	coli	LS4	NZ_CP024717.1,NZ_CP024718.1,NZ_CP024719.1	Complete genome	9240	185				x
Escherichia	coli	AMA1167	NZ_CP024801.1,NZ_CP024802.1,NZ_CP024803.1,NZ_CP024804.1,NZ_CP024805.1,NZ_CP024806.1	Complete genome	587	56				x
Escherichia	coli	CREC-532	NZ_CP024830.1,NZ_CP024831.1,NZ_CP024832.1,NZ_CP024833.1	Complete genome	98	161				x
Escherichia	coli	AR_0014	NZ_CP024859.1,NZ_CP024860.1,NZ_CP024861.1	Complete genome	73	160				x
Escherichia	coli	ExPEC XM	NZ_CP025328.1,NZ_CP025329.1	Complete genome	9250	183				x
Escherichia	coli	DH5alpha	NZ_CP025520.1	Complete genome	9105	11				x
Escherichia	coli	BH100N substr. MG2017	NZ_CP025703.1	Complete genome	9267	53				x
Escherichia	coli	204446	NZ_CP025910.1,NZ_CP025911.1,NZ_CP025912.1	Complete genome	9440	60				x
Escherichia	coli	120899	NZ_CP025916.1,NZ_CP025917.1,NZ_CP025919.1,NZ_CP025918.1	Complete genome	9440	60				x
Escherichia	coli	CAR	NZ_CP026026.1	Complete genome	1	1				x
Escherichia	coli	LIM	NZ_CP026027.1	Complete genome	1	1				x
Escherichia	coli	CIT	NZ_CP026028.1	Complete genome	1	1				x
Escherichia	coli	9FA	NZ_CP026342.1	Complete genome	1	1				x
Escherichia	coli	9A	NZ_CP026343.1	Complete genome	1	1				x
Escherichia	coli	8FA	NZ_CP026344.1	Complete genome	1	1				x
Escherichia	coli	8A	NZ_CP026345.1	Complete genome	1	1				x
Escherichia	coli	7FA	NZ_CP026346.1	Complete genome	1	1				x
Escherichia	coli	7A	NZ_CP026347.1	Complete genome	1	1				x
Escherichia	coli	6FA	NZ_CP026348.1	Complete genome	1	1				x
Escherichia	coli	6A	NZ_CP026349.1	Complete genome	1	1				x
Escherichia	coli	5FA	NZ_CP026350.1	Complete genome	1	1				x
Escherichia	coli	5A	NZ_CP026351.1	Complete genome	1	1				x
Escherichia	coli	4FA	NZ_CP026352.1	Complete genome	1	1				x
Escherichia	coli	4A	NZ_CP026353.1	Complete genome	1	1				x
Escherichia	coli	3FA	NZ_CP026354.1	Complete genome	1	1				x
Escherichia	coli	3A	NZ_CP026355.1	Complete genome	1	1				x
Escherichia	coli	2FA	NZ_CP026356.1	Complete genome	1	1				x
Escherichia	coli	2F_0	NZ_CP026357.1	Complete genome	1	1				x
Escherichia	coli	2A	NZ_CP026358.1	Complete genome	1	1				x
Escherichia	coli	2_0	NZ_CP026359.1	Complete genome	1	1				x
Escherichia	coli	1FA	NZ_CP026360.1	Complete genome	1	1				x
Escherichia	coli	1A	NZ_CP026361.1	Complete genome	1	1				x
Escherichia	coli	AR_0374	NZ_CP027126.1,NZ_CP027128.1,NZ_CP027127.1,NZ_CP027125.1	Complete genome	9297	212				x
Escherichia	coli	FDAARGOS_349	NZ_CP027394.1,NZ_CP027395.1,NZ_CP027392.1,NZ_CP027396.1,NZ_CP027393.1	Complete genome	409	14				x
Escherichia	coli	RM8426	NZ_CP028116.1,NZ_CP028115.1	Complete genome	4545	152				x
Escherichia	coli	RM9975	NZ_CP028432.1,NZ_CP028433.1,NZ_CP028434.1	Complete genome	9391	150				x
Escherichia	coli	WCHEC4533	NZ_CP028589.2,NZ_CP028585.2,NZ_CP028586.1,NZ_CP028588.1,NZ_CP028587.1	Complete genome	9190	72				x
Escherichia	coli	150	NZ_CP028592.1,NZ_CP028595.1,NZ_CP028594.1,NZ_CP028593.1	Complete genome	9506	98				x
Escherichia	coli	148	NZ_CP028598.1,NZ_CP028599.1	Complete genome	9507	65				x
Escherichia	coli	147	NZ_CP028600.1,NZ_CP028602.1,NZ_CP028601.1	Complete genome	9507	65				x
Escherichia	coli	141	NZ_CP028614.1,NZ_CP028616.1,NZ_CP028615.1	Complete genome	9509	2				x
Escherichia	coli	140	NZ_CP028617.1,NZ_CP028619.1,NZ_CP028618.1	Complete genome	9509	2				x
Escherichia	coli	139	NZ_CP028620.1,NZ_CP028622.1,NZ_CP028621.1	Complete genome	9509	2				x
Escherichia	coli	138	NZ_CP028623.1,NZ_CP028625.1,NZ_CP028624.1	Complete genome	9509	2				x
Escherichia	coli	137	NZ_CP028626.1,NZ_CP028628.1,NZ_CP028627.1	Complete genome	9509	2				x
Escherichia	coli	136	NZ_CP028629.1,NZ_CP028631.1,NZ_CP028630.1	Complete genome	9509	2				x
Escherichia	coli	135	NZ_CP028632.1,NZ_CP028634.1,NZ_CP028633.1	Complete genome	9509	2				x
Escherichia	coli	134	NZ_CP028635.1,NZ_CP028637.1,NZ_CP028636.1	Complete genome	9509	2				x
Escherichia	coli	133	NZ_CP028638.1,NZ_CP028640.1,NZ_CP028639.1	Complete genome	9509	2				x
Escherichia	coli	132	NZ_CP028641.1,NZ_CP028643.1,NZ_CP028642.1	Complete genome	9509	2				x
Escherichia	coli	131	NZ_CP028644.1,NZ_CP028646.1,NZ_CP028645.1	Complete genome	9509	2				x
Escherichia	coli	130	NZ_CP028647.1,NZ_CP028649.1,NZ_CP028648.1	Complete genome	9509	2				x
Escherichia	coli	121	NZ_CP028656.1,NZ_CP028658.1,NZ_CP028657.1	Complete genome	9509	2				x
Escherichia	coli	120	NZ_CP028659.1,NZ_CP028661.1,NZ_CP028660.1	Complete genome	9509	2				x
Escherichia	coli	119	NZ_CP028662.1,NZ_CP028664.1,NZ_CP028663.1	Complete genome	9509	2				x
Escherichia	coli	118	NZ_CP028665.1,NZ_CP028667.1,NZ_CP028666.1	Complete genome	9509	2				x
Escherichia	coli	117	NZ_CP028668.1,NZ_CP028670.1,NZ_CP028669.1	Complete genome	9509	2				x
Escherichia	coli	116	NZ_CP028671.1,NZ_CP028673.1,NZ_CP028672.1	Complete genome	9509	2				x
Escherichia	coli	114	NZ_CP028677.1,NZ_CP028679.1,NZ_CP028678.1	Complete genome	9509	2				x
Escherichia	coli	113	NZ_CP028680.1,NZ_CP028682.1,NZ_CP028681.1	Complete genome	9509	2				x
Escherichia	coli	112	NZ_CP028683.1,NZ_CP028684.1	Complete genome	4437	180				x
Escherichia	coli	109	NZ_CP028690.1,NZ_CP028692.1,NZ_CP028691.1	Complete genome	9514	74				x
Escherichia	coli	108	NZ_CP028693.1,NZ_CP028694.1	Complete genome	9510	93				x
Escherichia	coli	107	NZ_CP028695.1,NZ_CP028697.1,NZ_CP028696.1	Complete genome	9514	74				x
Escherichia	coli	J53	NZ_CP028702.1	Complete genome	7431	1				x
Escherichia	coli	A32	NZ_CP028743.1	Complete genome	?	111				x
Escherichia	coli	A26	NZ_CP028749.1	Complete genome	?	190				x
Escherichia	coli	CJ236	NZ_CP029238.1	Complete genome	1	1				x
Escherichia	coli	WCHEC035148	NZ_CP029369.1,NZ_CP029365.1,NZ_CP029368.1,NZ_CP029366.1,NZ_CP029367.1	Complete genome	9389	43				x
Escherichia	coli	51008369SK1	NZ_CP029973.1,NZ_CP029974.1,NZ_CP029975.1,NZ_CP029976.1,NZ_CP029977.1,NZ_CP029978.1	Complete genome	9388	9				x
Escherichia	coli	C600	NZ_CP031214.1	Complete genome	9403	1				x
Escherichia	coli	M16807	NZ_CP031256.1	Complete genome	1787	21				x
Escherichia	coli	RM12275-C1	NZ_CP031341.1,NZ_CP031340.1	Complete genome	?	42				x
Escherichia	coli	RM10425-C1	NZ_CP031343.1,NZ_CP031342.1	Complete genome	9416	22				x
Escherichia	coli	RM12367-C1	NZ_CP031345.1,NZ_CP031344.1	Complete genome	9416	22				x
Escherichia	coli	RM9873-C1	NZ_CP031347.1,NZ_CP031346.1	Complete genome	9416	22				x
Escherichia	coli	RM9467-C1	NZ_CP031349.1,NZ_CP031348.1	Complete genome	9416	22				x
Escherichia	coli	RM8995-C1	NZ_CP031355.1,NZ_CP031354.1	Complete genome	?	42				x
Escherichia	coli	FWSEC0009	NZ_CP031902.1,NZ_CP031903.1,NZ_CP031904.1,NZ_CP031905.1	Complete genome	409	14				x
Escherichia	coli	ATCC 25922	NZ_CP032085.1,NZ_CP032087.1,NZ_CP032088.1,NZ_CP032086.1	Complete genome	1787	21				x
Escherichia	coli	K-12 substr. MG1655	NZ_CP032667.1	Complete genome	1	1				x
Escherichia	coli	K-12 substr. MG1655	NZ_CP032679.1	Complete genome	1	1				x
Escherichia	coli	ERL06-2497	NZ_CP032797.1,NZ_CP032798.1,NZ_CP032799.1,NZ_CP032800.1	Complete genome	5010	25				x
Escherichia	coli	ERL05-0623	NZ_CP032805.1,NZ_CP032806.1,NZ_CP032807.1	Complete genome	5010	25				x
Escherichia	coli	WCHEC000837	NZ_CP032879.1,NZ_CP032875.1,NZ_CP032876.1,NZ_CP032878.1,NZ_CP032877.1	Complete genome	9190	72				x
Escherichia	coli	WCHEC020031	NZ_CP033401.1,NZ_CP033397.1,NZ_CP033400.1,NZ_CP033398.1,NZ_CP033399.1	Complete genome	9192	140				x
Escherichia	coli	L37	NZ_CP034589.1,NZ_CP034590.1,NZ_CP034591.1,NZ_CP034592.1	Complete genome	9454	131				x
Escherichia	coli	WCHEC035053S1G0	NZ_CP034595.1	Complete genome	7431	1				x
Escherichia	coli	MT102	NZ_CP034953.2	Complete genome	9108	46				x
Escherichia	coli	U12A	NZ_CP035476.1,NZ_CP035468.1,NZ_CP035469.1,NZ_CP035470.1,NZ_CP035471.1,NZ_CP035472.1,NZ_CP035473.1,NZ_CP035474.1,NZ_CP035475.1	Complete genome	9470	34				x
Escherichia	coli	NissleGFP_pZE21	NZ_CP035486.1,NZ_CP035488.1,NZ_CP035487.1,NZ_CP035489.1	Complete genome	894	7				x
Escherichia	coli	U14A	NZ_CP035516.1,NZ_CP035517.1,NZ_CP035518.1,NZ_CP035519.1,NZ_CP035520.1,NZ_CP035521.1,NZ_CP035522.1	Complete genome	9470	34				x
Escherichia	coli	U15A	NZ_CP035720.1,NZ_CP035721.1,NZ_CP035722.1,NZ_CP035723.1,NZ_CP035724.1,NZ_CP035725.1,NZ_CP035726.1	Complete genome	9470	34				x
Escherichia	coli	RM11626-C1	NZ_CP035768.1,NZ_CP035769.1	Complete genome	?	100				x
Escherichia	coli	RM8843-C1	NZ_CP035772.1,NZ_CP035773.1	Complete genome	?	42				x
Escherichia	coli	E2528-C1	NZ_CP035870.1,NZ_CP035873.1,NZ_CP035872.1,NZ_CP035871.1	Complete genome	4639	133				x
Escherichia	coli	AM187	NZ_CP037857.2	Complete genome	1	1				x
Escherichia	coli	NE1127	NZ_CP038321.1,NZ_CP038323.1,NZ_CP038322.1	Complete genome	?	92				x
Escherichia	coli	Gim1-1	NZ_CP038344.1,NZ_CP038345.1	Complete genome	?	86				x
Escherichia	coli	F8797	NZ_CP038353.1,NZ_CP038354.1	Complete genome	4526	26				x
Escherichia	coli	F6294	NZ_CP038372.1,NZ_CP038373.1	Complete genome	?	94				x
Escherichia	coli	86-24	NZ_CP038408.1,NZ_CP038410.1,NZ_CP038409.1,NZ_CP038411.1	Complete genome	4607	33				x
Escherichia	coli	TT12A	NZ_CP038496.1,NZ_CP038497.1	Complete genome	9575	176				x
Escherichia	coli	A1_181	NZ_CP040067.1,NZ_CP040068.1,NZ_CP040069.1,NZ_CP040070.1,NZ_CP040071.1,NZ_CP040072.1,NZ_CP040073.1,NZ_CP040074.1,NZ_CP040075.1,NZ_CP040076.1	Complete genome	9526	141				x
Escherichia	coli	A1_136	NZ_CP040390.1	Complete genome	2683	163				x
Escherichia	coli	ECP17-46	NZ_CP040572.1,NZ_CP040573.1	Complete genome	9518	97				x
Escherichia	coli	FDAARGOS_772	NZ_CP041002.1,NZ_CP041001.1,NZ_CP041003.1,NZ_CP041004.1	Complete genome	816	24				x
Escherichia	coli	54	NZ_CP041284.1,NZ_CP041285.1,NZ_CP041283.1,NZ_CP041286.1	Complete genome	9658	8				x
Escherichia	coli	YPE12	NZ_CP041442.1,NZ_CP041443.1,NZ_CP041439.1,NZ_CP041441.1,NZ_CP041440.1	Complete genome	9554	8				x
Escherichia	coli	ATCC 43888	NZ_CP041623.1,NZ_CP041625.1,NZ_CP041624.1	Complete genome	4607	33				x
Escherichia	coli	FIF-Pf	CP041988.1	Complete genome	?	83				x
Escherichia	coli	FusL08	CP041989.1	Complete genome	?	37				x
Escherichia	coli	FusInv	CP041990.1	Complete genome	?	37				x
Escherichia	coli	Fis2-e4	CP041992.1	Complete genome	14380	1				x
Escherichia	coli	Fis2-e3	CP041993.1	Complete genome	14380	1				x
Escherichia	coli	AR Bank #0349	NZ_CP041996.1,NZ_CP041997.1	Complete genome	9386	134				x
Escherichia	coli	MDS42 substr. SynC	CP042184.1	Complete genome	?	37				x
Escherichia	coli	JME67	NZ_CP042843.1	Complete genome	1	1				x
Escherichia	coli	JME66	NZ_CP042844.1	Complete genome	1	1				x
Escherichia	coli	JME65	NZ_CP042845.1	Complete genome	1	1				x
Escherichia	coli	JME64	NZ_CP042846.1	Complete genome	1	1				x
Escherichia	coli	ATCC BAA-196	NZ_CP042865.1,NZ_CP042866.1	Complete genome	7431	1				x
Escherichia	coli	ATCC BAA-196	NZ_CP042867.1,NZ_CP042868.1,NZ_CP042869.1,NZ_CP042870.1	Complete genome	7431	1				x
Escherichia	coli	CFSAN061763	NZ_CP042899.1,NZ_CP042900.1	Complete genome	8491	219				x
Escherichia	coli	42	NZ_CP042934.2,NZ_CP042935.2,NZ_CP042936.2	Complete genome	9515	15				x
Escherichia	coli	PG20180171	NZ_CP043185.1,NZ_CP043186.1	Complete genome	9541	3				x
Escherichia	coli	PG20180170	NZ_CP043187.1,NZ_CP043188.1	Complete genome	9541	3				x
Escherichia	coli	PG20180175	NZ_CP043189.1,NZ_CP043190.1	Complete genome	9541	3				x
Escherichia	coli	PG20180173	NZ_CP043191.1,NZ_CP043192.1	Complete genome	9541	3				x
Escherichia	coli	PG20180063	NZ_CP043193.1,NZ_CP043194.1	Complete genome	9541	3				x
Escherichia	coli	PG20180062	NZ_CP043195.1,NZ_CP043196.1	Complete genome	9541	3				x
Escherichia	coli	PG20180061	NZ_CP043197.1,NZ_CP043198.1	Complete genome	9541	3				x
Escherichia	coli	PG20180060	NZ_CP043199.1,NZ_CP043200.1	Complete genome	9541	3				x
Escherichia	coli	PG20180059	NZ_CP043201.1,NZ_CP043202.1	Complete genome	9541	3				x
Escherichia	coli	PG20180058	NZ_CP043203.1,NZ_CP043204.1	Complete genome	9541	3				x
Escherichia	coli	PG20180054	NZ_CP043205.1,NZ_CP043206.1	Complete genome	9541	3				x
Escherichia	coli	PG20180053	NZ_CP043207.1,NZ_CP043208.1	Complete genome	9541	3				x
Escherichia	coli	PG20180052	NZ_CP043209.1,NZ_CP043210.1	Complete genome	9541	3				x
Escherichia	coli	PG20180050	NZ_CP043211.1,NZ_CP043212.1	Complete genome	9541	3				x
Escherichia	coli	CV601gfp	NZ_CP043213.1	Complete genome	9541	3				x
Escherichia	coli	Ec-050	NZ_CP043227.1,NZ_CP043229.1,NZ_CP043230.1,NZ_CP043228.1	Complete genome	9388	9				x
Escherichia	coli	WCHEC035148	NZ_CP043274.1,NZ_CP043276.1,NZ_CP043277.1,NZ_CP043278.1,NZ_CP043275.1	Complete genome	9389	43				x
Escherichia	coli	WCHEC115106	NZ_CP043334.1,NZ_CP043336.1,NZ_CP043337.1,NZ_CP043338.1,NZ_CP043339.1,NZ_CP043340.1,NZ_CP043341.1,NZ_CP043335.1	Complete genome	?	139				x
Escherichia	coli	AR216.2b	NZ_CP043942.1,NZ_CP043945.1,NZ_CP043944.1,NZ_CP043943.1	Complete genome	9388	9				x
Escherichia	coli	AR-0428	NZ_CP044145.1,NZ_CP044146.1,NZ_CP044147.1	Complete genome	7160	95				x
Escherichia	coli	RM13752	NZ_CP044311.1,NZ_CP051653.1	Complete genome	9550	58				x
Escherichia	coli	RM11911	NZ_CP044313.1,NZ_CP051656.1	Complete genome	9550	58				x
Escherichia	coli	ecMN1F	NZ_CP044410.1	Complete genome	1	1				x
Escherichia	coli	DE17	NZ_CP045206.1,NZ_CP045207.1,NZ_CP045208.1	Complete genome	9080	102				x
Escherichia	coli	LAU-OXA	NZ_CP045277.1,NZ_CP045278.1,NZ_CP045279.1,NZ_CP045280.1,NZ_CP045281.1,NZ_CP045283.1,NZ_CP045284.1,NZ_CP045285.1,NZ_CP045286.1,NZ_CP045282.1	Complete genome	9565	116				x
Escherichia	coli	DH5alpha	NZ_CP045741.1,NZ_CP045742.1	Complete genome	9105	11				x
Escherichia	coli	INSC1002	NZ_CP045977.1	Complete genome	9096	4				x
Escherichia	coli	1916D6	NZ_CP046003.1,NZ_CP046001.1,NZ_CP046002.1	Complete genome	9554	8				x
Escherichia	coli	C439	NZ_CP046025.1,NZ_CP046026.1	Complete genome	9541	3				x
Escherichia	coli	BL21-AI	NZ_CP047231.1	Complete genome	9596	4				x
Escherichia	coli	ZF34	NZ_CP047461.1,NZ_CP047465.1,NZ_CP047464.1,NZ_CP047463.1,NZ_CP047462.1,NZ_CP047466.1	Complete genome	9644	172				x
Escherichia	coli	LD22-1	NZ_CP047876.1,NZ_CP047878.1,NZ_CP047879.1,NZ_CP047877.1	Complete genome	9605	204				x
Escherichia	coli	61	NZ_CP048326.1,NZ_CP048327.1,NZ_CP048328.1,NZ_CP048329.1	Complete genome	9623	207				x
Escherichia	coli	38	NZ_CP048376.1,NZ_CP048377.1,NZ_CP048378.1	Complete genome	9626	56				x
Escherichia	coli	NBRC 3301	NZ_CP048439.1,NZ_CP048440.1	Complete genome	9627	1				x
Escherichia	coli	33-6	NZ_CP050031.1,NZ_CP050032.1,NZ_CP050033.1,NZ_CP050034.1,NZ_CP050035.1	Complete genome	?	114				x
Escherichia	coli	STB20-1	NZ_CP050173.1,NZ_CP050174.1	Complete genome	9654	8				x
Escherichia	coli	8-3-Ti3	NZ_CP050865.1,NZ_CP050866.1,NZ_CP050867.1	Complete genome	9657	209				x
Escherichia	coli	CFT073	NZ_CP051263.1	Complete genome	14610	112				x
Escherichia	coli	2017_APHA	NZ_CP051615.1,NZ_CP051616.1,NZ_CP051617.1,NZ_CP051618.1,NZ_CP051619.1,NZ_CP051620.1	Complete genome	2487	104				x
Escherichia	coli	1162T7	NZ_CP051661.1,NZ_CP051662.1	Complete genome	?	52				x
Escherichia	coli	1162invT2	NZ_CP051663.1,NZ_CP051664.1,NZ_CP051665.1	Complete genome	?	52				x
Escherichia	coli	SCU-123	NZ_CP051711.1,NZ_CP051712.1,NZ_CP051713.1	Complete genome	9668	101				x
Escherichia	coli	SCU-122	NZ_CP051714.1,NZ_CP051715.1	Complete genome	9101	184				x
Escherichia	coli	SCU-101	NZ_CP051849.1,NZ_CP051850.1,NZ_CP051851.1,NZ_CP051852.1	Complete genome	?	188				x
Escherichia	coli	NEBExpress_Iq	NZ_CP053592.1,NZ_CP053593.1	Complete genome	?	29				x
Escherichia	coli	T7Express_LysYIq	CP053595.1,CP053596.1	Complete genome	?	29				x
Escherichia	coli	T7Express_LysY	NZ_CP053597.1,NZ_CP053598.1	Complete genome	?	29				x
Escherichia	coli	NEBExpress	NZ_CP053599.1	Complete genome	?	29				x
Escherichia	coli	BL21(DE3)	NZ_CP053602.1	Complete genome	?	82				x
Escherichia	coli	NEB10-beta	NZ_CP053604.1	Complete genome	9425	13				x
Escherichia	coli	NEB_Turbo	NZ_CP053605.1,NZ_CP053606.1	Complete genome	1766	81				x
Escherichia	coli	NEB5-alpha_F'Iq	NZ_CP053607.1,NZ_CP053608.1	Complete genome	9105	11				x
Escherichia	coli	IGC_EcoliInv_1.1	NZ_CP054665.1	Complete genome	1	1				x
Escherichia	coli	MS6192	NZ_CP054940.1,NZ_CP054941.1,NZ_CP054942.1,NZ_CP054943.1,NZ_CP054944.1	Complete genome	?	144				x
Escherichia	coli	AH62	NZ_CP055259.1,NZ_CP055260.1,NZ_CP055261.1,NZ_CP055262.1	Complete genome	?	127				x
Escherichia	coli	Nissle 1917	NZ_CP058217.1,NZ_CP058218.1,NZ_CP058219.1	Complete genome	894	7				x
Escherichia	coli	JS316	NZ_CP058618.1,NZ_CP058619.1,NZ_CP058620.1,NZ_CP058622.1,NZ_CP058623.1,NZ_CP058621.1	Complete genome	8851	142				x
Escherichia	coli	WCHEC035125	NZ_CP058656.1,NZ_CP058658.1,NZ_CP058659.1,NZ_CP058660.1,NZ_CP058657.1	Complete genome	9389	43				x
Escherichia	coli	STLIN_13	NZ_CP058748.1,NZ_CP058749.1,NZ_CP058750.1,NZ_CP058751.1	Complete genome	?	136				x
Escherichia	coli	SY3626C5	NZ_CP058948.1,NZ_CP058950.1,NZ_CP058949.1	Complete genome	7431	1				x
Escherichia	coli	SY3626C1	NZ_CP059043.1,NZ_CP059044.1	Complete genome	7431	1				x
Escherichia	coli	C7	NZ_CP059279.1,NZ_CP059280.1	Complete genome	5375	103				x
Escherichia	coli	E2348/69	NZ_CP059840.2,NZ_CP059841.1,NZ_CP059842.2	Complete genome	863	35				x
Escherichia	coli	64.1	NZ_CP059917.1,NZ_CP059918.1,NZ_CP059919.1,NZ_CP059920.1,NZ_CP059921.1	Complete genome	?	113				x
Escherichia	coli	G6/7	NZ_CP060061.1,NZ_CP060062.1,NZ_CP060064.1,NZ_CP060063.1	Complete genome	?	84				x
Escherichia	coli	BL21	NZ_CP060121.1	Complete genome	9096	4				x
Escherichia	coli	MFDpir	NZ_CP060708.1	Complete genome	1	1				x
Escherichia	coli	ST18	NZ_CP060709.1	Complete genome	9522	79				x
Escherichia	coli	EC29	NZ_CP060867.1,NZ_CP060869.1,NZ_CP060870.1,NZ_CP060871.1,NZ_CP060872.1,NZ_CP060868.1	Complete genome	137	62				x
Escherichia	coli	EC24	NZ_CP060885.1,NZ_CP060886.1,NZ_CP060887.1,NZ_CP060889.1,NZ_CP060890.1,NZ_CP060891.1,NZ_CP060888.1	Complete genome	?	57				x
Escherichia	coli	EC20	NZ_CP060902.1,NZ_CP060903.1,NZ_CP060904.1,NZ_CP060906.1,NZ_CP060907.1,NZ_CP060905.1	Complete genome	?	57				x
Escherichia	coli	EC18	NZ_CP060914.1,NZ_CP060915.1,NZ_CP060916.1,NZ_CP060918.1,NZ_CP060917.1	Complete genome	?	70				x
Escherichia	coli	EC12	NZ_CP060933.1,NZ_CP060934.1,NZ_CP060935.1,NZ_CP060937.1,NZ_CP060936.1	Complete genome	?	70				x
Escherichia	coli	EC10	NZ_CP060946.1,NZ_CP060947.1,NZ_CP060948.1,NZ_CP060949.1	Complete genome	?	206				x
Escherichia	coli	M11957	NZ_CP061337.1,NZ_CP061338.1	Complete genome	8389	169				x
Escherichia	coli	20R2R	NZ_CP062160.1,NZ_CP062161.1	Complete genome	?	179				x
Escherichia	coli	UTI89	NZ_CP062228.1	Complete genome	4537	12				x
Escherichia	coli	AML001_ev03	NZ_CP062239.1	Complete genome	1	1				x
Escherichia	coli	AML001_ev02	NZ_CP062240.1	Complete genome	1	1				x
Escherichia	coli	AML001_ev01	NZ_CP062241.1	Complete genome	1	1				x
Escherichia	coli	AML001_par	NZ_CP062242.1	Complete genome	1	1				x
Escherichia	coli	AML003_ev03	NZ_CP062243.1	Complete genome	1	1				x
Escherichia	coli	AML003_ev02	NZ_CP062244.1	Complete genome	1	1				x
Escherichia	coli	AML003_ev01	NZ_CP062245.1	Complete genome	1	1				x
Escherichia	coli	AML003_par	NZ_CP062246.1	Complete genome	1	1				x
Escherichia	coli	AML002_ev03	NZ_CP062247.1	Complete genome	1	1				x
Escherichia	coli	AML002_ev02	NZ_CP062248.1	Complete genome	1	1				x
Escherichia	coli	AML002_ev01	NZ_CP062249.1	Complete genome	1	1				x
Escherichia	coli	AML002_par	NZ_CP062250.1	Complete genome	1	1				x
Escherichia	coli	Z1835	NZ_CP062700.1,NZ_CP062701.1	Complete genome	?	181				x
Escherichia	coli	Z1833	NZ_CP062705.1,NZ_CP062706.1,NZ_CP062707.1	Complete genome	?	38				x
Escherichia	coli	Z1831	NZ_CP062711.1,NZ_CP062712.1	Complete genome	?	38				x
Escherichia	coli	Z1830	NZ_CP062713.1,NZ_CP062714.1	Complete genome	?	38				x
Escherichia	coli	Z1826	NZ_CP062715.1,NZ_CP062716.1	Complete genome	?	5				x
Escherichia	coli	Z1825	NZ_CP062717.1,NZ_CP062718.1	Complete genome	?	5				x
Escherichia	coli	Z1815	NZ_CP062721.1,NZ_CP062722.1	Complete genome	?	91				x
Escherichia	coli	Z1813	NZ_CP062725.1,NZ_CP062726.1	Complete genome	?	89				x
Escherichia	coli	Z1811	NZ_CP062729.1,NZ_CP062730.1	Complete genome	?	5				x
Escherichia	coli	Z1768	NZ_CP062731.1,NZ_CP062732.1	Complete genome	?	5				x
Escherichia	coli	Z1767	NZ_CP062733.1,NZ_CP062734.1,NZ_CP062735.1	Complete genome	?	5				x
Escherichia	coli	Z1766	NZ_CP062736.1,NZ_CP062737.1,NZ_CP062738.1	Complete genome	?	5				x
Escherichia	coli	Z1723	NZ_CP062739.1,NZ_CP062740.1,NZ_CP062741.1	Complete genome	?	5				x
Escherichia	coli	Z1626	NZ_CP062742.1,NZ_CP062743.1	Complete genome	?	50				x
Escherichia	coli	Z1615	NZ_CP062744.1,NZ_CP062745.1	Complete genome	?	5				x
Escherichia	coli	Z1504	NZ_CP062746.1,NZ_CP062747.1,NZ_CP062748.1	Complete genome	?	5				x
Escherichia	coli	Z892	NZ_CP062758.1,NZ_CP062759.1,NZ_CP062760.1	Complete genome	?	50				x
Escherichia	coli	Z563	NZ_CP062774.1,NZ_CP062775.1,NZ_CP062776.1,NZ_CP062777.1	Complete genome	?	90				x
Escherichia	coli	Z1769	NZ_CP062780.1,NZ_CP062781.1	Complete genome	?	5				x
Escherichia	coli	Res13-Sevr-PER06-05-b-A	NZ_CP062815.1,NZ_CP062820.1,NZ_CP062817.1,NZ_CP062818.1,NZ_CP062819.1,NZ_CP062816.1	Complete genome	?	18				x
Escherichia	coli	Res13-Lact-PER12-33-A	NZ_CP062826.1,NZ_CP062831.1,NZ_CP062828.1,NZ_CP062829.1,NZ_CP062830.1,NZ_CP062827.1	Complete genome	?	18				x
Escherichia	coli	Res13-Lact-PER04-33	NZ_CP062832.1,NZ_CP062837.1,NZ_CP062834.1,NZ_CP062835.1,NZ_CP062836.1,NZ_CP062833.1	Complete genome	?	18				x
Escherichia	coli	Res13-Lact-PEB20-37-A	NZ_CP062853.1,NZ_CP062854.1	Complete genome	?	121				x
Escherichia	coli	Res13-Lact-PEB14-36	NZ_CP062863.1,NZ_CP062859.1,NZ_CP062864.1,NZ_CP062861.1,NZ_CP062862.1,NZ_CP062860.1	Complete genome	?	199				x
Escherichia	coli	Res13-Lact-PEA06-10	NZ_CP062883.1,NZ_CP062888.1,NZ_CP062885.1,NZ_CP062886.1,NZ_CP062887.1,NZ_CP062884.1	Complete genome	?	18				x
Escherichia	coli	Res13-Lact-ER02-39	NZ_CP062895.1,NZ_CP062900.1,NZ_CP062897.1,NZ_CP062898.1,NZ_CP062899.1,NZ_CP062896.1	Complete genome	?	18				x
Escherichia	coli	UTI89	NZ_CP062985.1	Complete genome	4537	12				x
Escherichia	coli	PartA-EcoliO157H7-RM8376	NZ_CP064383.1,NZ_CP064384.1	Complete genome	840	177				x
Escherichia	coli	PartB-EcoliO104H4-RM8376	NZ_CP064387.1,NZ_CP064388.1,	Complete genome	816	24				x
Escherichia	coli	CETR3G40	NZ_CP064678.1	Complete genome	1	1				x
Escherichia	coli	CETR2G40	NZ_CP064679.1	Complete genome	1	1				x
Escherichia	coli	CETR1G40	NZ_CP064680.1	Complete genome	1	1				x
Escherichia	coli	BZKR3G40	NZ_CP064681.1	Complete genome	?	1				x
Escherichia	coli	BZKR2G40	NZ_CP064682.1	Complete genome	1	1				x
Escherichia	coli	UTI89	NZ_CP064825.1	Complete genome	4537	12				x
Escherichia	coli	ZLWT	NZ_CP066144.1,NZ_CP066145.1,NZ_CP066146.1,NZ_CP066147.1,NZ_CP066148.1	Complete genome	1787	21				x
Escherichia	coli	ECP19-598	NZ_CP066753.1,NZ_CP066754.1,NZ_CP066755.1	Complete genome	?	96				x
Escherichia	coli	ABW_S38	NZ_CP067265.1,NZ_CP067266.1,NZ_CP067267.1,NZ_CP067268.1,NZ_CP067269.1,NZ_CP067270.1,NZ_CP067271.1,NZ_CP067272.1,NZ_CP067273.1	Complete genome	?	85				x
Escherichia	coli	ABW_A32	NZ_CP067303.1,NZ_CP067304.1,NZ_CP067305.1,NZ_CP067306.1	Complete genome	?	124				x
Escherichia	coli	CV601	NZ_CP067994.1	Complete genome	9541	3				x
Escherichia	coli	CY708	NZ_CP068279.1,NZ_CP068280.1	Complete genome	9097	1				x
Escherichia	coli	CY706	NZ_CP068281.1,NZ_CP068282.1	Complete genome	9097	1				x
Escherichia	coli	CY598	NZ_CP068283.1,NZ_CP068284.1	Complete genome	9097	1				x
Escherichia	coli	J53-p1-pV-hybrid-1	NZ_CP068706.1,NZ_CP068707.1	Complete genome	7431	1				x
Escherichia	coli	RIVM_C012087	NZ_CP068796.1	Complete genome	268	19				x
Escherichia	coli	RIVM_C017887	NZ_CP068799.1	Complete genome	2708	10				x
Escherichia	coli	RIVM_C017997	NZ_CP068800.1	Complete genome	268	19				x
Escherichia	coli	RIVM_C018563	NZ_CP068804.1	Complete genome	268	19				x
Escherichia	coli	RIVM_C018576	NZ_CP068806.1	Complete genome	4999	168				x
Escherichia	coli	RIVM_C018699	NZ_CP068808.1	Complete genome	2790	164				x
Escherichia	coli	RIVM_C028497	NZ_CP068809.1	Complete genome	2708	10				x
Escherichia	coli	RIVM_C028536	NZ_CP068810.1	Complete genome	268	19				x
Escherichia	coli	RIVM_C028620	NZ_CP068815.1	Complete genome	2708	10				x
Escherichia	coli	RIVM_C028724	NZ_CP068816.1	Complete genome	2708	10				x
Escherichia	coli	RIVM_C029324	NZ_CP068822.1	Complete genome	2708	10				x
Escherichia	coli	RIVM_C030300	NZ_CP068826.1	Complete genome	8097	218				x
Escherichia	coli	RIVM_C030453	NZ_CP068829.1	Complete genome	268	19				x
Escherichia	coli	BW25113 substr. CHXR1G20	NZ_CP069132.1	Complete genome	1	1				x
Escherichia	coli	BW25113 substr. CHXR2G20	NZ_CP069133.1	Complete genome	1	1				x
Escherichia	coli	XH1815	NZ_CP069386.1	Complete genome	?	16				x
Escherichia	coli	PBP5	NZ_CP069621.1,NZ_CP069623.1,NZ_CP069622.1	Complete genome	894	7				x
Escherichia	coli	PBP8	NZ_CP069624.1,NZ_CP069626.1,NZ_CP069625.1	Complete genome	894	7				x
Escherichia	coli	JA0072	NZ_CP070227.1	Complete genome	?	30				x
Escherichia	coli	K-12 J53	NZ_CP070962.1,NZ_CP070963.1	Complete genome	7431	1				x
Escherichia	coli	K1508	NZ_CP072054.1	Complete genome	4459	45				x
Escherichia	coli	AW1.7	NZ_CP072539.1,NZ_CP072540.1,NZ_CP072541.1,NZ_CP072542.1,NZ_CP072543.1,NZ_CP072544.1,NZ_CP072545.1	Complete genome	?	193				x
Escherichia	coli	WG5::PA2	NZ_CP072564.1	Complete genome	9238	17				x
Escherichia	coli	WG5::PA8	NZ_CP072565.1	Complete genome	9238	17				x
Escherichia	coli	WG5::TT12A	NZ_CP072566.1	Complete genome	9238	17				x
Escherichia	coli	JA0266	NZ_CP072784.1	Complete genome	?	30				x
Escherichia	coli	JA0265	NZ_CP072785.1	Complete genome	?	30				x
Escherichia	coli	JA0257	NZ_CP072786.1	Complete genome	?	30				x
Escherichia	coli	T159A	NZ_CP072986.1,NZ_CP072987.1	Complete genome	9541	3				x
Escherichia	coli	CX08	NZ_CP073718.1	Complete genome	?	194				x
Escherichia	coli	SH19PTE6	NZ_CP073768.1,NZ_CP073769.1,NZ_CP073770.1	Complete genome	?	8				x
Escherichia	coli	NT1F10	NZ_CP075462.1,NZ_CP075464.1,NZ_CP075461.1,NZ_CP075463.1	Complete genome	9654	8				x
Escherichia	coli	NT1W22	NZ_CP075469.1,NZ_CP075468.1,NZ_CP075470.1	Complete genome	?	8				x
Escherichia	coli	NT1N28	NZ_CP075474.1,NZ_CP075475.1,NZ_CP075473.1	Complete genome	?	192				x
Escherichia	coli	NT1N31	NZ_CP075480.1,NZ_CP075482.1,NZ_CP075481.1	Complete genome	?	129				x
Escherichia	coli	NT1N25	NZ_CP075484.1,NZ_CP075483.1,NZ_CP075485.1	Complete genome	?	157				x
Escherichia	coli	Stbl4	NZ_CP076043.1,NZ_CP076044.1	Complete genome	?	64				x
Escherichia	coli	DH5a	NZ_CP076470.1	Complete genome	9105	11				x
Escherichia	coli	ST866	NZ_CP077646.1,NZ_CP077647.1,NZ_CP077648.1	Complete genome	?	208				x
Escherichia	coli	GB2005	NZ_CP079735.1	Complete genome	9425	13				x
Escherichia	coli	GB2005-delet-a-f	NZ_CP079736.1	Complete genome	9425	13				x
Escherichia	coli	DL21	NZ_CP079747.1	Complete genome	?	4				x
Escherichia	coli	KMS2001	NZ_CP079992.1	Complete genome	?	31				x
Escherichia	coli	EV36	NZ_CP079993.1	Complete genome	?	31				x
Escherichia	coli	M45	NZ_CP080119.1	Complete genome	11644	108				x
Escherichia	coli	PK8275	NZ_CP080163.1,NZ_CP080166.1,NZ_CP080165.1,NZ_CP080170.1,NZ_CP080171.1,NZ_CP080169.1,NZ_CP080167.1,NZ_CP080168.1,NZ_CP080164.1	Complete genome	?	167				x
Escherichia	coli	SYNB1934	NZ_CP080246.1	Complete genome	894	7				x
Escherichia	coli	TOP10	NZ_CP080620.1	Complete genome	9105	11				x
Escherichia	coli	XL1-Blue	NZ_CP081007.1	Complete genome	9105	11				x
Escherichia	coli	25POL	NZ_CP081010.1,NZ_CP081011.1,NZ_CP081012.1,NZ_CP081013.1,NZ_CP081014.1	Complete genome	5080	21				x
Escherichia	coli	BL21(DE3)	NZ_CP081489.1	Complete genome	9096	4				x
Escherichia	coli	0H23	NZ_CP081684.1,NZ_CP081685.1,NZ_CP081686.1,NZ_CP081687.1,NZ_CP081688.1,NZ_CP081689.1	Complete genome	?	23				x
Escherichia	coli	0H25	NZ_CP081690.1,NZ_CP081691.1,NZ_CP081692.1,NZ_CP081693.1,NZ_CP081694.1,NZ_CP081695.1,NZ_CP081696.1,NZ_CP081697.1	Complete genome	?	23				x
Escherichia	coli	AH04	NZ_CP081706.1,NZ_CP081707.1,NZ_CP081708.1,NZ_CP081709.1,NZ_CP081710.1	Complete genome	?	69				x
Escherichia	coli	CX04	NZ_CP081713.1,NZ_CP081714.1,NZ_CP081715.1,NZ_CP081716.1,NZ_CP081718.1,NZ_CP081717.1	Complete genome	?	6				x
Escherichia	coli	CX05	NZ_CP081719.1,NZ_CP081720.1,NZ_CP081721.1,NZ_CP081722.1,NZ_CP081723.1	Complete genome	?	6				x
Escherichia	coli	CX07	NZ_CP081724.1,NZ_CP081725.1,NZ_CP081726.1,NZ_CP081727.1,NZ_CP081728.1	Complete genome	?	6				x
Escherichia	coli	CX15	NZ_CP081742.1,NZ_CP081743.1,NZ_CP081744.1,NZ_CP081746.1,NZ_CP081747.1,NZ_CP081745.1	Complete genome	?	6				x
Escherichia	coli	CX21	NZ_CP081762.1,NZ_CP081763.1,NZ_CP081764.1,NZ_CP081765.1,NZ_CP081766.1	Complete genome	?	6				x
Escherichia	coli	0H18	NZ_CP081767.1,NZ_CP081768.1,NZ_CP081769.1,NZ_CP081770.1,NZ_CP081771.1,NZ_CP081772.1,NZ_CP081773.1	Complete genome	?	23				x
Escherichia	coli	0H24	NZ_CP081774.1,NZ_CP081775.1,NZ_CP081776.1,NZ_CP081777.1,NZ_CP081778.1,NZ_CP081779.1,NZ_CP081780.1,NZ_CP081781.1	Complete genome	?	23				x
Escherichia	coli	0H26	NZ_CP081782.1,NZ_CP081783.1,NZ_CP081784.1,NZ_CP081785.1,NZ_CP081786.1,NZ_CP081788.1,NZ_CP081789.1,NZ_CP081790.1,NZ_CP081787.1	Complete genome	?	23				x
Escherichia	coli	CT01	NZ_CP081791.1,NZ_CP081792.1,NZ_CP081793.1,NZ_CP081794.1,NZ_CP081795.1	Complete genome	?	69				x
Escherichia	coli	NDM_11.16372	NZ_CP082129.1,NZ_CP082130.1,NZ_CP082131.1,NZ_CP082132.1	Complete genome	?	62				x
Escherichia	coli	BL21-RIPL	NZ_CP083273.1	Complete genome	4458	73				x
Escherichia	coli	Rosetta2-DE3	NZ_CP083274.1	Complete genome	9096	4				x
Escherichia	coli	EC2648-Vir1	NZ_CP083610.1,NZ_CP083611.1	Complete genome	?	16				x
Escherichia	coli	NDM6	NZ_CP083869.1,NZ_CP083867.1,NZ_CP083868.1,NZ_CP083870.1,NZ_CP083871.1	Complete genome	?	27				x
Escherichia	coli	NDM4	NZ_CP083877.1,NZ_CP083878.1,NZ_CP083879.1	Complete genome	681	27				x
Escherichia	coli	NDM3	NZ_CP083880.1,NZ_CP083881.1,NZ_CP083882.1,NZ_CP083883.1	Complete genome	681	27				x
Escherichia	coli	035053C1pKPC2_Vir_090515B1	NZ_CP084026.1,NZ_CP084027.1	Complete genome	7431	1				x
Escherichia	coli	EC2648-R1	NZ_CP084205.1,NZ_CP084206.1	Complete genome	?	16				x
Escherichia	coli	EC2648-R1-1	NZ_CP084207.1,NZ_CP084208.1	Complete genome	?	16				x
Escherichia	coli	EC2648-R2	NZ_CP084209.1,NZ_CP084210.1,NZ_CP084211.1	Complete genome	?	16				x
Escherichia	coli	Origami2-DE3	NZ_CP084529.1	Complete genome	9108	46				x
Escherichia	coli	g94	NZ_CP084893.1	Complete genome	1	1				x
Escherichia	coli	g83	NZ_CP084894.1	Complete genome	1	1				x
Escherichia	coli	g74	NZ_CP084895.1	Complete genome	1	1				x
Escherichia	coli	g62	NZ_CP084896.1	Complete genome	1	1				x
Escherichia	coli	gb37	NZ_CP084897.1	Complete genome	1	1				x
Escherichia	coli	gw25	NZ_CP084898.1	Complete genome	1	1				x
Escherichia	coli	W3110-P	NZ_CP084899.1	Complete genome	1	1				x
Escherichia	coli	ESY001	NZ_CP086342.1,NZ_CP086343.1	Complete genome	75	71				x
Escherichia	coli	Ec-050-T20-ESBL	NZ_CP086470.1,NZ_CP086471.1,NZ_CP086472.1,NZ_CP086473.1,NZ_CP086474.1,NZ_CP086475.1,NZ_CP086476.1,NZ_CP086477.1,NZ_CP086478.1,NZ_CP086479.1	Complete genome	9388	9				x
Escherichia	coli	Ec-050-T20-MAC	NZ_CP086480.1,NZ_CP086481.1,NZ_CP086482.1,NZ_CP086483.1,NZ_CP086484.1,NZ_CP086485.1,NZ_CP086486.1,NZ_CP086487.1,NZ_CP086488.1,NZ_CP086489.1	Complete genome	9388	9				x
Escherichia	coli	Ec-050-T5-ESBL	NZ_CP086490.1,NZ_CP086491.1,NZ_CP086492.1,NZ_CP086493.1,NZ_CP086494.1,NZ_CP086495.1,NZ_CP086496.1,NZ_CP086497.1,NZ_CP086498.1,NZ_CP086499.1	Complete genome	9388	9				x
Escherichia	coli	Ec-050-T5-MAC	NZ_CP086500.1,NZ_CP086501.1,NZ_CP086502.1,NZ_CP086503.1,NZ_CP086504.1,NZ_CP086505.1,NZ_CP086506.1,NZ_CP086507.1,NZ_CP086508.1,NZ_CP086509.1	Complete genome	9388	9				x
Escherichia	coli	Ec-050-T0	NZ_CP086510.1,NZ_CP086511.1,NZ_CP086512.1,NZ_CP086513.1,NZ_CP086514.1,NZ_CP086515.1,NZ_CP086516.1,NZ_CP086517.1,NZ_CP086518.1,NZ_CP086519.1	Complete genome	9388	9				x
Escherichia	coli	Ec-042-T20-ESBL	NZ_CP086520.1,NZ_CP086521.1,NZ_CP086522.1,NZ_CP086523.1,NZ_CP086524.1,NZ_CP086525.1	Complete genome	9515	15				x
Escherichia	coli	Ec-042-T20-MAC	NZ_CP086526.1,NZ_CP086527.1,NZ_CP086528.1,NZ_CP086529.1,NZ_CP086530.1,NZ_CP086531.1	Complete genome	9515	15				x
Escherichia	coli	Ec-042-T5-ESBL	NZ_CP086532.1,NZ_CP086533.1,NZ_CP086534.1,NZ_CP086535.1,NZ_CP086536.1,NZ_CP086537.1	Complete genome	9515	15				x
Escherichia	coli	Ec-042-T5-MAC	NZ_CP086538.1,NZ_CP086539.1,NZ_CP086540.1,NZ_CP086541.1,NZ_CP086542.1,NZ_CP086543.1	Complete genome	9515	15				x
Escherichia	coli	Ec-042-T0	NZ_CP086544.1,NZ_CP086545.1,NZ_CP086546.1,NZ_CP086547.1,NZ_CP086548.1,NZ_CP086549.1	Complete genome	9515	15				x
Escherichia	coli	ESY002	NZ_CP086556.1,NZ_CP086557.1	Complete genome	75	71				x
Escherichia	coli	RIVM_C039629	NZ_CP086616.1,NZ_CP086617.1	Complete genome	7226	20				x
Escherichia	coli	RIVM_C039227	NZ_CP086618.1,NZ_CP086619.1	Complete genome	7024	20				x
Escherichia	coli	RIVM_C039205	NZ_CP086620.1,NZ_CP086621.1	Complete genome	10916	40				x
Escherichia	coli	RIVM_C037884	NZ_CP086622.1	Complete genome	10916	40				x
Escherichia	coli	RIVM_C037791	NZ_CP086624.1	Complete genome	11093	20				x
Escherichia	coli	RIVM_C037166	NZ_CP086625.1	Complete genome	589	20				x
Escherichia	coli	RIVM_C037134	NZ_CP086626.1	Complete genome	7036	40				x
Escherichia	coli	PJ-T13	NZ_CP087110.1	Complete genome	7431	1				x
Escherichia	coli	JW5503	NZ_CP087136.1	Complete genome	1	1				x
Escherichia	coli	RIVM_C019217	NZ_CP087377.1,NZ_CP087378.1	Complete genome	2883	20				x
Escherichia	coli	6535NalR	NZ_CP089034.1,NZ_CP089035.1	Complete genome	4658	39				x
Escherichia	coli	M1300706002	NZ_CP089270.1,NZ_CP089271.1	Complete genome	4658	39				x
Escherichia	coli	M1300706001A	NZ_CP089272.1,NZ_CP089273.1	Complete genome	4535	26				x
Escherichia	coli	STEC307	NZ_CP091018.1,NZ_CP091019.1	Complete genome	?	75				x
Escherichia	coli	STEC308	NZ_CP091020.1,NZ_CP091021.1	Complete genome	?	75				x
Escherichia	coli	DOC14	NZ_CP091065.1	Complete genome	1	1				x
Escherichia	coli	SWYHX138.261ft	NZ_CP091839.1,NZ_CP091840.1,NZ_CP091841.1	Complete genome	?	117				x
Escherichia	coli	MG1655-377GD	NZ_CP092037.1	Complete genome	1	1				x
Escherichia	coli	TKEC21-17	NZ_CP092449.1,NZ_CP092451.1,NZ_CP092450.1	Complete genome	?	119				x
Escherichia	coli	DS566-2	NZ_CP092532.1	Complete genome	?	67				x
Escherichia	coli	DS566-1	NZ_CP092533.1	Complete genome	?	67				x
Escherichia	coli	HS	NZ_CP092639.1,NZ_CP092640.1	Complete genome	4528	120				x
Escherichia	coli	S-P-C-029.01	NZ_CP092702.1	Complete genome	1	1				x
Escherichia	coli	EV36 mutant 1a	NZ_CP093368.1	Complete genome	?	31				x
Escherichia	coli	EV36 mutant 5a	NZ_CP093369.1	Complete genome	?	31				x
Escherichia	coli	SH21PTE31	NZ_CP097181.1,NZ_CP097182.1,NZ_CP097183.1,NZ_CP097184.1,NZ_CP097185.1	Complete genome	?	8				x
Escherichia	coli	C289	NZ_CP097426.1,NZ_CP097427.1,NZ_CP097428.1,NZ_CP097429.1	Complete genome	?	126				x
Escherichia	coli	EMG2	NZ_CP099588.1,NZ_CP099589.1	Complete genome	1	1				x
Escherichia	coli	WG1	NZ_CP099590.1,NZ_CP099591.1	Complete genome	9097	1				x
Escherichia	coli	EC21Z-151	NZ_CP101197.1,NZ_CP101198.1,NZ_CP101203.1,NZ_CP101202.1,NZ_CP101208.1,NZ_CP101209.1,NZ_CP101201.1,NZ_CP101200.1,NZ_CP101206.1,NZ_CP101207.1,NZ_CP101205.1,NZ_CP101204.1,NZ_CP101199.1	Complete genome	?	217				x
Escherichia	coli	EC21Z-101	NZ_CP101240.1,NZ_CP101243.1,NZ_CP101244.1,NZ_CP101242.1,NZ_CP101241.1	Complete genome	?	36				x
Escherichia	coli	EC21Z-097	NZ_CP101245.1,NZ_CP101246.1,NZ_CP101249.1,NZ_CP101250.1,NZ_CP101248.1,NZ_CP101247.1	Complete genome	?	36				x
Escherichia	coli	EC21Z-083	NZ_CP101251.1,NZ_CP101252.1,NZ_CP101255.1,NZ_CP101256.1,NZ_CP101254.1,NZ_CP101253.1	Complete genome	?	36				x
Escherichia	coli	LP5-1	NZ_CP101866.1,NZ_CP101867.1,NZ_CP101872.1,NZ_CP101869.1,NZ_CP101871.1,NZ_CP101870.1,NZ_CP101868.1	Complete genome	?	173				x
Escherichia	coli	Seattle 1946	NZ_CP101925.1,NZ_CP101926.1,NZ_CP101927.1,NZ_CP101928.1,NZ_CP101929.1	Complete genome	1787	21				x
Escherichia	coli	HUSEC2011	NZ_HF572917.1,NC_022742.1,NC_022743.1,NC_022741.1	Complete genome	409	14				x
Escherichia	coli	K-12 substr. MC4100	NZ_HG738867.1	Complete genome	4459	45				x
Escherichia	coli	127	NZ_HG994850.1	Complete genome	?	10				x
Escherichia	coli	127	NZ_HG994851.1	Complete genome	475	10				x
Escherichia	coli	K-12 substr. RV308	NZ_LM995446.1	Complete genome	9085	44				x
Escherichia	coli	K-12 substr. AG100	NZ_LN832404.1	Complete genome	1779	1				x
Escherichia	coli	EC-7215	NZ_LR025096.1,NZ_LR025097.1,NZ_LR025098.1	Complete genome	?	201				x
Escherichia	coli	MS14384	NZ_LR130562.1,NZ_LR130563.1	Complete genome	?	166				x
Escherichia	coli	NCTC11121	NZ_LR134220.1	Complete genome	?	191				x
Escherichia	coli	SC406	NZ_LR778140.1	Complete genome	?	59				x
Escherichia	coli	SC407	NZ_LR778141.1	Complete genome	?	59				x
Escherichia	coli	SC434	NZ_LR778142.1	Complete genome	?	68				x
Escherichia	coli	SC455	NZ_LR778146.1	Complete genome	?	68				x
Escherichia	coli	K-12 substr. MG1655	NZ_LR881938.1	Complete genome	1	1				x
Escherichia	coli	MSB1_7A-sc-2280394	NZ_LR890466.1,NZ_LR890467.1,NZ_LR890468.1,NZ_LR890469.1,NZ_LR890470.1	Complete genome	?	216				x
Escherichia	coli	MSB1_8G-sc-2280388	NZ_LR890603.1,NZ_LR890604.1,NZ_LR890605.1	Complete genome	?	162				x
Escherichia	coli	106	NZ_LT615377.1	Complete genome	1779	1				x
Escherichia	coli	103	NZ_LT615378.1	Complete genome	1	1				x
Escherichia	coli	WI2 isolate	NZ_LT838200.1,NZ_LT838202.1,NZ_LT838203.1,NZ_LT838204.1,NZ_LT838201.1	Complete genome	9679	197				x
Escherichia	coli	EPEC1	NZ_LT903847.1	Complete genome	863	35				x
Escherichia	coli	10	NZ_OW967975.1,NZ_OW967976.1,NZ_OW967977.1,NZ_OW967978.1,NZ_OW967979.1,NZ_OW967980.1,NZ_OW967981.1,NZ_OW967982.1	Complete genome	?	196				x
Escherichia	coli	71	NZ_CP062933.1,NZ_CP062934.1,NZ_CP062935.1	Chromosome	?						x
Escherichia	coli	179	NZ_CP062924.1,NZ_CP062925.1,NZ_CP062926.1	Chromosome	?						x
Escherichia	coli	188	NZ_CP062967.1,NZ_CP062968.1,NZ_CP062969.1	Chromosome	?						x
Escherichia	coli	55989	NZ_CP028304.1	Chromosome	?						x
Escherichia	coli	108-M709316 / O55:H7 / fimH82 / 335 (ST Warwick)	NZ_OU349844.1	Chromosome	?						x
Escherichia	coli	15RDA-Livestock feces-ECO087	NZ_CP043541.1	Chromosome	?						x
Escherichia	coli	2013C-3996	NZ_CP027572.1,NZ_CP027571.1	Chromosome	?						x
Escherichia	coli	3072/96	NZ_CP028590.1,NZ_CP028591.1	Chromosome	10569						x
Escherichia	coli	360/16	NZ_CP023201.1	Chromosome	9719						x
Escherichia	coli	4928STDY7071353	NZ_LR607328.1	Chromosome	?						x
Escherichia	coli	90-9276	NZ_CP024299.1,NZ_CP024297.1,NZ_CP024298.1	Chromosome	?						x
Escherichia	coli	A1_180	CP040381.1,CP040382.1,CP040383.1,CP040384.1,CP040385.1,CP040386.1	Chromosome	9526	141					x
Escherichia	coli	A50	NZ_CP042470.1,NZ_CP042471.2	Chromosome	?						x
Escherichia	coli	ABW_S22	NZ_CP067274.1,NZ_CP067276.1,NZ_CP067277.1,NZ_CP067278.1,NZ_CP067284.1,NZ_CP067286.1,NZ_CP067288.1,NZ_CP067291.1,NZ_CP067292.1	Chromosome	?						x
Escherichia	coli	APEC 01	NZ_CP028310.1	Chromosome	14529						x
Escherichia	coli	AT01	NZ_CP022414.1	Chromosome	?						x
Escherichia	coli	BH214	NZ_CP029240.1	Chromosome	?						x
Escherichia	coli	BR02-DEC	NZ_CP035320.1	Chromosome	?	213					x
Escherichia	coli	BR12-DEC	NZ_CP035325.1,NZ_CP035326.1,NZ_CP035327.1,NZ_CP035328.1,NZ_CP035329.1	Chromosome	?						x
Escherichia	coli	BR14-DEC	NZ_CP035330.1	Chromosome	?						x
Escherichia	coli	BR29-DEC	NZ_CP035339.1,NZ_CP035335.1,NZ_CP035336.1,NZ_CP035337.1,NZ_CP035338.1,NZ_CP035340.1,NZ_CP035341.1,NZ_CP035342.1,NZ_CP035343.1,NZ_CP035344.1,NZ_CP035345.1,NZ_CP035346.1,NZ_CP035347.1,NZ_CP035348.1	Chromosome	?	205					x
Escherichia	coli	BR43-DEC	NZ_CP035377.1,NZ_CP035378.1,NZ_CP035379.1	Chromosome	?						x
Escherichia	coli	C321.deltaA substr. rEc.b.dC.12	CP010456.1	Chromosome	?						x
Escherichia	coli	C321.deltaA substr. rEc.y.dC.46	CP010455.1	Chromosome	?						x
Escherichia	coli	C4435	NZ_CP027851.1	Chromosome	5727						x
Escherichia	coli	CH611_eco	NZ_CP017980.1,NZ_CP017981.1	Chromosome	?						x
Escherichia	coli	Colony155	NZ_CP078583.1	Chromosome	?						x
Escherichia	coli	Colony156	NZ_CP078582.1	Chromosome	?						x
Escherichia	coli	DR162-CEF	NZ_CP071050.1	Chromosome	?						x
Escherichia	coli	DS1	NZ_CP022466.1	Chromosome	?						x
Escherichia	coli	Ec-20Lar	NZ_CP035317.1	Chromosome	?	137					x
Escherichia	coli	elppa1	NZ_CP083534.1,NZ_CP083538.1	Chromosome	?						x
Escherichia	coli	elppa3	NZ_CP083517.1,NZ_CP083518.1,NZ_CP083519.1,NZ_CP083520.1,NZ_CP083521.1,NZ_CP083522.1,NZ_CP083523.1,NZ_CP083524.1,NZ_CP083525.1,NZ_CP083528.1,NZ_CP083529.1	Chromosome	?						x
Escherichia	coli	EMS1	NZ_CP072942.1	Chromosome	?						x
Escherichia	coli	ESBL146	NZ_CP041572.1,NZ_CP041573.1,NZ_CP041574.1,NZ_CP041575.1,NZ_CP041576.1,NZ_CP041577.1	Chromosome	?						x
Escherichia	coli	ESBL179	NZ_CP041559.1,NZ_CP041560.1,NZ_CP041561.1,NZ_CP041562.1	Chromosome	?	109					x
Escherichia	coli	ESBL94	NZ_CP041578.1,NZ_CP041579.1,NZ_CP041580.1	Chromosome	?	107					x
Escherichia	coli	FDAARGOS_434	NZ_CP023870.1,NZ_CP023871.1	Chromosome	71						x
Escherichia	coli	FDAARGOS_95	NZ_CP014092.2	Chromosome	9110						x
Escherichia	coli	GN02448	NZ_CP041546.1,NZ_CP041547.1,NZ_CP041548.1,NZ_CP041549.1	Chromosome	?						x
Escherichia	coli	GN02545	NZ_CP041544.1,NZ_CP041545.1	Chromosome	?						x
Escherichia	coli	GN02629	NZ_CP041541.1,NZ_CP041542.1,NZ_CP041543.1	Chromosome	?						x
Escherichia	coli	GN03409	NZ_CP041535.1,NZ_CP041536.1,NZ_CP041537.1	Chromosome	?						x
Escherichia	coli	GN04540	NZ_CP041532.1,NZ_CP041533.1,NZ_CP041534.1	Chromosome	?						x
Escherichia	coli	GN04563	NZ_CP041529.1,NZ_CP041530.1,NZ_CP041531.1	Chromosome	?						x
Escherichia	coli	GN05696	NZ_CP041526.1,NZ_CP041527.1,NZ_CP041528.1	Chromosome	?						x
Escherichia	coli	GN06007	NZ_CP041522.1,NZ_CP041523.1,NZ_CP041524.1,NZ_CP041525.1	Chromosome	?						x
Escherichia	coli	Mt1B1	NZ_CP028714.1,NZ_CP028715.1	Chromosome	?						x
Escherichia	coli	NCTC 13441	NZ_LT632320.1,NZ_LT632321.1	Chromosome	?						x
Escherichia	coli	NEC10	NZ_CP091162.1	Chromosome	?						x
Escherichia	coli	NEC14	NZ_CP091166.1	Chromosome	?						x
Escherichia	coli	NEC16	NZ_CP091167.1	Chromosome	?						x
Escherichia	coli	NEC17	NZ_CP091168.1	Chromosome	?						x
Escherichia	coli	NEC18	NZ_CP091169.1	Chromosome	?						x
Escherichia	coli	NEC19	NZ_CP091170.1	Chromosome	?						x
Escherichia	coli	NEC20	NZ_CP091171.1	Chromosome	?						x
Escherichia	coli	NEC3	NZ_CP091157.1	Chromosome	?						x
Escherichia	coli	NEC5	NZ_CP091159.1	Chromosome	?						x
Escherichia	coli	NEC6	NZ_CP091160.1	Chromosome	?						x
Escherichia	coli	NEC8	NZ_CP091161.1	Chromosome	?						x
Escherichia	coli	pV11-19-E11-025-038	NZ_CP049050.1,NZ_CP049051.1	Chromosome	?						x
Escherichia	coli	RH-048-CS	NZ_CP050205.1	Chromosome	?						x
Escherichia	coli	SCU-182	NZ_CP054372.1,NZ_CP054377.1,NZ_CP054378.1	Chromosome	?						x
Escherichia	coli	ST410	NZ_CP029630.1,NZ_CP029631.1	Chromosome	?						x
Escherichia	coli	UCS1	NZ_CP084679.1	Chromosome	?	186					x
Escherichia	coli	WPB121	NZ_CP034426.1	Chromosome	1	1					x
Escherichia	coli	CFT073	NC_004431.1	Complete genome	3						x
Escherichia	coli	UTI89	NC_007946.1,NC_007941.1	Complete genome	4537	12					x
Escherichia	coli	K-12 substr. BW2952	NC_012759.1	Complete genome	4459	45					x
Escherichia	coli	REL606	NC_012967.1	Complete genome	?						x
Escherichia	coli	11128	NC_013364.1,NC_013365.1,NC_013370.1,NC_013366.1,NC_013367.1,NC_013368.1	Complete genome	2195						x
Escherichia	coli	DH1	NC_017625.1	Complete genome	?	28					x
Escherichia	coli	KO11FL	NC_017660.1,NC_017661.1	Complete genome	?						x
Escherichia	coli	Xuzhou21	NC_017906.1,NC_017907.1,NC_017903.1	Complete genome	?						x
Escherichia	coli	MRY15-117	NZ_AP017617.1,NZ_AP017618.1,NZ_AP017619.1	Complete genome	?	135					x
Escherichia	coli	pv15-279	NZ_AP018488.1,NZ_AP018489.1	Complete genome	9453						x
Escherichia	coli	SK1144	NZ_AP018784.1,NZ_AP018785.1	Complete genome	?						x
Escherichia	coli	E2855	NZ_AP018796.1,NZ_AP018797.1,NZ_AP018798.1,NZ_AP018799.1,NZ_AP018800.1,NZ_AP018801.1	Complete genome	?						x
Escherichia	coli	E2863	NZ_AP018802.1,NZ_AP018803.1,NZ_AP018804.1,NZ_AP018805.1,NZ_AP018806.1,NZ_AP018807.1	Complete genome	?						x
Escherichia	coli	E2865	NZ_AP018808.1,NZ_AP018809.1,NZ_AP018810.1,NZ_AP018811.1,NZ_AP018812.1	Complete genome	?						x
Escherichia	coli	M217	NZ_AP019189.1,NZ_AP018147.1,NZ_AP019190.1	Complete genome	491						x
Escherichia	coli	110512	NZ_AP019761.1,NZ_AP019762.1,NZ_AP019763.1,NZ_AP019764.1,NZ_AP019765.1,NZ_AP019766.1,NZ_AP019767.1,NZ_AP019768.1	Complete genome	?						x
Escherichia	coli	KY 1497	NZ_AP019803.1,NZ_AP019804.1,NZ_AP019805.1,NZ_AP019806.1	Complete genome	?						x
Escherichia	coli	WP2-W18-ESBL-08	NZ_AP021933.1,NZ_AP021934.1	Complete genome	?						x
Escherichia	coli	WP2-W18-ESBL-10	NZ_AP021935.1	Complete genome	?						x
Escherichia	coli	WP3-W18-ESBL-07	NZ_AP021998.1,NZ_AP021999.1,NZ_AP022000.1,NZ_AP022001.1,NZ_AP022002.1	Complete genome	?	105					x
Escherichia	coli	WP3-W18-ESBL-08	NZ_AP022003.1,NZ_AP022004.1	Complete genome	?						x
Escherichia	coli	WP3-S18-ESBL-07	NZ_AP022030.1,NZ_AP022031.1	Complete genome	?						x
Escherichia	coli	WP4-S17-ESBL-03	NZ_AP022044.1,NZ_AP022045.1,NZ_AP022046.1,NZ_AP022047.1,NZ_AP022048.1	Complete genome	?						x
Escherichia	coli	WP4-S17-ESBL-08	NZ_AP022049.1,NZ_AP022050.1,NZ_AP022051.1,NZ_AP022052.1,NZ_AP022053.1,NZ_AP022054.1	Complete genome	?						x
Escherichia	coli	WP4-W18-ESBL-08	NZ_AP022064.1,NZ_AP022065.1,NZ_AP022066.1,NZ_AP022067.1,NZ_AP022068.1	Complete genome	?						x
Escherichia	coli	WP4-W18-ESBL-09	NZ_AP022069.1,NZ_AP022070.1,NZ_AP022071.1,NZ_AP022072.1,NZ_AP022073.1,NZ_AP022074.1,NZ_AP022075.1,NZ_AP022076.1	Complete genome	?						x
Escherichia	coli	WP4-S18-ESBL-09	NZ_AP022098.1,NZ_AP022099.1,NZ_AP022100.1,NZ_AP022101.1,NZ_AP022102.1,NZ_AP022103.1,NZ_AP022104.1	Complete genome	?						x
Escherichia	coli	WP5-S18-ESBL-07	NZ_AP022159.1,NZ_AP022160.1	Complete genome	?						x
Escherichia	coli	WP5-S18-ESBL-09	NZ_AP022171.1,NZ_AP022172.1	Complete genome	10185						x
Escherichia	coli	WP7-S17-ESBL-01	NZ_AP022173.1,NZ_AP022174.1,NZ_AP022175.1,NZ_AP022176.1	Complete genome	?						x
Escherichia	coli	WP7-S18-ESBL-09	NZ_AP022207.1,NZ_AP022208.1,NZ_AP022209.1,NZ_AP022210.1,NZ_AP022211.1,NZ_AP022212.1	Complete genome	?						x
Escherichia	coli	WP8-S17-ESBL-08	NZ_AP022221.1	Complete genome	?						x
Escherichia	coli	WP8-S17-ESBL-12	NZ_AP022222.1,NZ_AP022223.1,NZ_AP022224.1,NZ_AP022225.1,NZ_AP022226.1	Complete genome	?						x
Escherichia	coli	WP9-S17-ESBL-11	NZ_AP022287.1,NZ_AP022288.1,NZ_AP022289.1	Complete genome	?						x
Escherichia	coli	18044	NZ_AP022326.1,NZ_AP022327.1,NZ_AP022328.1,NZ_AP022329.1,NZ_AP022330.1,NZ_AP022331.1	Complete genome	?						x
Escherichia	coli	E138	NZ_AP022351.1	Complete genome	9633						x
Escherichia	coli	E302	NZ_AP022362.1	Complete genome	9634						x
Escherichia	coli	STW0522-31	NZ_AP022409.1,NZ_AP022410.1,NZ_AP022411.1	Complete genome	?						x
Escherichia	coli	THO-003	NZ_AP022525.1,NZ_AP022526.1	Complete genome	?						x
Escherichia	coli	THO-006	NZ_AP022533.1,NZ_AP022534.1,NZ_AP022535.1	Complete genome	?						x
Escherichia	coli	THO-008	NZ_AP022536.1,NZ_AP022537.1,NZ_AP022538.1,NZ_AP022539.1	Complete genome	?	221					x
Escherichia	coli	THO-015	NZ_AP022549.1,NZ_AP022550.1,NZ_AP022551.1,NZ_AP022552.1	Complete genome	?						x
Escherichia	coli	JE86-ST05	NZ_AP022815.1,NZ_AP022816.1,NZ_AP022817.1,NZ_AP022818.1,NZ_AP022819.1,NZ_AP022820.1	Complete genome	?						x
Escherichia	coli	M505	NZ_AP023219.2,NZ_AP023220.2,NZ_AP023221.2,NZ_AP023222.2,NZ_AP023223.2	Complete genome	279	125					x
Escherichia	coli	YJ3	NZ_AP023226.1,NZ_AP023227.1,NZ_AP023228.1,NZ_AP023229.1	Complete genome	?						x
Escherichia	coli	YJ4	NZ_AP023230.2,NZ_AP023231.2,NZ_AP023232.2,NZ_AP023233.2,NZ_AP023234.2	Complete genome	?						x
Escherichia	coli	KS-P019	NZ_AP024123.1,NZ_AP024124.1,NZ_AP024125.1	Complete genome	?						x
Escherichia	coli	NIPH17_0036	NZ_AP024561.1	Complete genome	?						x
Escherichia	coli	Ec387	AP024582.1,AP024583.1,AP024584.1	Complete genome	?						x
Escherichia	coli	FUJ80154	NZ_AP024687.1,NZ_AP024688.1,NZ_AP024689.1,NZ_AP024690.1,NZ_AP024691.1,NZ_AP024692.1,NZ_AP024693.1	Complete genome	2621						x
Escherichia	coli	TUM20902	NZ_AP025662.1,NZ_AP025663.1,NZ_AP025665.1,NZ_AP025664.1,NZ_AP025666.1	Complete genome	?	220					x
Escherichia	coli	Rb-3	NZ_AP025675.1,NZ_AP025676.1	Complete genome	?						x
Escherichia	coli	RM13514	NZ_CP006027.1,NZ_CP006028.1,NZ_CP006029.1	Complete genome	4558	182					x
Escherichia	coli	ACN001	NZ_CP007442.1	Complete genome	9098						x
Escherichia	coli	SS17	NZ_CP008805.1,NZ_CP008807.1,NZ_CP008806.1	Complete genome	9077						x
Escherichia	coli	EDL933	NZ_CP008957.1,NZ_CP008958.1	Complete genome	840	177					x
Escherichia	coli	NCCP15648	NZ_CP009050.1,NZ_CP009051.1,NZ_CP009052.1,NZ_CP009053.1	Complete genome	9407						x
Escherichia	coli	ER2796	NZ_CP009644.1	Complete genome	9078	77					x
Escherichia	coli	ECONIH1	NZ_CP009859.1,NZ_CP009861.1,NZ_CP009862.1,NZ_CP009860.1	Complete genome	?						x
Escherichia	coli	D3	NZ_CP010140.1,NZ_CP010141.1,NZ_CP010142.1	Complete genome	9141						x
Escherichia	coli	D7	NZ_CP010150.1	Complete genome	9139						x
Escherichia	coli	H3	NZ_CP010167.1,NZ_CP010168.1	Complete genome	?						x
Escherichia	coli	M10	NZ_CP010200.1,NZ_CP010201.1,NZ_CP010202.1,NZ_CP010203.1,NZ_CP010204.1,NZ_CP010205.1	Complete genome	?						x
Escherichia	coli	M19	NZ_CP010221.1,NZ_CP010222.1,NZ_CP010223.1,NZ_CP010224.1,NZ_CP010225.1	Complete genome	?	54					x
Escherichia	coli	SS52	NZ_CP010304.1,NZ_CP010305.1	Complete genome	?						x
Escherichia	coli	ER3476	NZ_CP010440.1	Complete genome	9089	48					x
Escherichia	coli	ER3466	NZ_CP010442.1	Complete genome	9091						x
Escherichia	coli	ER3475	NZ_CP010444.1	Complete genome	9090	47					x
Escherichia	coli	ER3435	NZ_CP010445.1	Complete genome	9076	76					x
Escherichia	coli	MNCRE44	NZ_CP010876.1,NZ_CP010877.1,NZ_CP010878.1,NZ_CP010879.1,NZ_CP010880.1,NZ_CP010881.1,NZ_CP010882.1,	Complete genome	3101						x
Escherichia	coli	Sanji	NZ_CP011061.1,NZ_CP011067.1,NZ_CP011066.1,NZ_CP011065.1,NZ_CP011064.1,NZ_CP011063.1,NZ_CP011062.1	Complete genome	88						x
Escherichia	coli	K-12 substr. GM4792	NZ_CP011342.2	Complete genome	9085	44					x
Escherichia	coli	SF-173	NZ_CP012631.1,NZ_CP012632.1	Complete genome	9102						x
Escherichia	coli	FORC_028	NZ_CP012693.1	Complete genome	?						x
Escherichia	coli	2012C-4227	NZ_CP013029.1,NZ_CP013028.1,NZ_CP013030.1	Complete genome	9103						x
Escherichia	coli	YD786	NZ_CP013112.1	Complete genome	?						x
Escherichia	coli	uk_P46212	NZ_CP013658.1,NZ_CP013657.1	Complete genome	9106						x
Escherichia	coli	CD306	NZ_CP013831.1,NZ_CP013832.1	Complete genome	?						x
Escherichia	coli	JJ2434	NZ_CP013835.1,NZ_CP013833.1,NZ_CP013834.1	Complete genome	?						x
Escherichia	coli	C2566	NZ_CP014268.2	Complete genome	?	29					x
Escherichia	coli	C3029	NZ_CP014269.1	Complete genome	?						x
Escherichia	coli	DHB4	NZ_CP014270.1,NZ_CP014271.1	Complete genome	9108	46					x
Escherichia	coli	C3026	NZ_CP014272.1,NZ_CP014273.1	Complete genome	9109						x
Escherichia	coli	JEONG-1266	NZ_CP014314.1,NZ_CP015816.1	Complete genome	9107						x
Escherichia	coli	JJ1887	NZ_CP014316.1,NZ_CP014317.1,NZ_CP014318.1,NZ_CP014319.1,NZ_CP014321.1,NZ_CP014320.1	Complete genome	3100	106					x
Escherichia	coli	SaT040	NZ_CP014495.1,NZ_CP014496.1	Complete genome	?						x
Escherichia	coli	ZH193	NZ_CP014497.1,NZ_CP014498.1	Complete genome	9113						x
Escherichia	coli	BLK9	NZ_CP014641.1	Complete genome	?	171					x
Escherichia	coli	ECONIH2	NZ_CP014667.1,NZ_CP014668.1,NZ_CP014669.1	Complete genome	?						x
Escherichia	coli	28RC1	NZ_CP015020.1,NZ_CP015021.1	Complete genome	9114						x
Escherichia	coli	Ecol_743	NZ_CP015069.1,NZ_CP015070.1,NZ_CP015072.1,NZ_CP015073.1,NZ_CP015071.1	Complete genome	?						x
Escherichia	coli	Ecol_745	NZ_CP015074.2,NZ_CP015075.2	Complete genome	10862						x
Escherichia	coli	Ecol_448	NZ_CP015076.1,NZ_CP015077.1,NZ_CP015078.1	Complete genome	9116						x
Escherichia	coli	O25b:H4	NZ_CP015085.1,NZ_CP015087.1,NZ_CP015088.1,NZ_CP015086.1	Complete genome	9132						x
Escherichia	coli	Ecol_732	NZ_CP015138.1,NZ_CP015140.1,NZ_CP015141.1,NZ_CP015142.1,NZ_CP015143.1,NZ_CP015144.1,NZ_CP015139.1	Complete genome	9115						x
Escherichia	coli	Eco889	NZ_CP015159.1,NZ_CP015160.1,NZ_CP015161.1	Complete genome	9121						x
Escherichia	coli	09-00049	NZ_CP015228.1,NZ_CP012500.1	Complete genome	?						x
Escherichia	coli	2013C-4465	NZ_CP015241.1,NZ_CP015242.1	Complete genome	9117						x
Escherichia	coli	644-PT8	NZ_CP015831.1	Complete genome	9119	88					x
Escherichia	coli	MS6198	NZ_CP015834.1,NZ_CP015835.1,NZ_CP015836.1,NZ_CP015837.1,NZ_CP015838.1	Complete genome	?						x
Escherichia	coli	FRIK2455	NZ_CP015843.2,NZ_CP015845.2,NZ_CP015844.2	Complete genome	9120	66					x
Escherichia	coli	ATCC 43889	NZ_CP015853.1,NZ_CP015854.1	Complete genome	9530						x
Escherichia	coli	NGF1	NZ_CP016007.1,NZ_CP016008.1,NZ_CP016009.1	Complete genome	?						x
Escherichia	coli	EC590	NZ_CP016182.2	Complete genome	9123						x
Escherichia	coli	K-15KW01	NZ_CP016358.1	Complete genome	9124						x
Escherichia	coli	FRIK944	NZ_CP016625.1,NZ_CP016626.1	Complete genome	?						x
Escherichia	coli	FORC_044	NZ_CP016755.1,NZ_CP018625.1,NZ_CP018626.1	Complete genome	7160	95					x
Escherichia	coli	NADC 5570/86-24/6565	NZ_CP017249.1,NZ_CP017250.1	Complete genome	4607	33					x
Escherichia	coli	1130	NZ_CP017434.1,NZ_CP017435.1	Complete genome	9126						x
Escherichia	coli	2149	NZ_CP017436.1,NZ_CP017437.1	Complete genome	9127	87					x
Escherichia	coli	4276	NZ_CP017442.1,NZ_CP017443.1,	Complete genome	9131						x
Escherichia	coli	8368	NZ_CP017444.1,NZ_CP017445.1	Complete genome	9128						x
Escherichia	coli	9234	NZ_CP017446.1,NZ_CP017447.1	Complete genome	9129						x
Escherichia	coli	PA20	NZ_CP017669.1,NZ_CP017670.1	Complete genome	?	179					x
Escherichia	coli	MRSN346355	NZ_CP018121.1,NZ_CP018122.1,NZ_CP018126.1,NZ_CP018125.1,NZ_CP018124.1,NZ_CP018123.1	Complete genome	9133	41					x
Escherichia	coli	MRSN346647	NZ_CP018206.1,NZ_CP018207.1,NZ_CP018208.1	Complete genome	4268						x
Escherichia	coli	155	NZ_CP018237.1,NZ_CP018238.1	Complete genome	?						x
Escherichia	coli	272	NZ_CP018239.1,NZ_CP018240.1	Complete genome	9135						x
Escherichia	coli	319	NZ_CP018241.1,NZ_CP018242.1	Complete genome	2144						x
Escherichia	coli	350	NZ_CP018243.1,NZ_CP018244.1	Complete genome	9136						x
Escherichia	coli	10671	NZ_CP018250.1,NZ_CP018251.1	Complete genome	712						x
Escherichia	coli	9000	NZ_CP018252.2,NZ_CP018253.1	Complete genome	?	5					x
Escherichia	coli	tolC-	NZ_CP018801.1	Complete genome	9148						x
Escherichia	coli	Ecol_224	NZ_CP018948.1,NZ_CP018947.1,NZ_CP018946.1,NZ_CP018944.1,NZ_CP018943.1,NZ_CP018942.1,NZ_CP018941.1,NZ_CP018940.1,NZ_CP018945.1	Complete genome	9154						x
Escherichia	coli	Ecol_276	NZ_CP018953.1,NZ_CP018952.1,NZ_CP018951.1,NZ_CP018950.1,NZ_CP018949.1	Complete genome	9155						x
Escherichia	coli	Ecol_316	NZ_CP018957.1,NZ_CP018955.1,NZ_CP018954.1,NZ_CP018956.1	Complete genome	9156						x
Escherichia	coli	Ecol_422	CP018962.1,CP018961.1,CP018960.1,CP018958.1,CP018959.1	Complete genome	9165						x
Escherichia	coli	Ecol_517	NZ_CP018965.1,NZ_CP018964.1,NZ_CP018963.1	Complete genome	9157						x
Escherichia	coli	Ecol_542	NZ_CP018970.1,NZ_CP018969.1,NZ_CP018967.1,NZ_CP018966.1,NZ_CP018968.1	Complete genome	9158						x
Escherichia	coli	Ecol_656	NZ_CP018979.1,NZ_CP018978.1,NZ_CP018977.1	Complete genome	9159						x
Escherichia	coli	Ecol_867	NZ_CP018983.1,NZ_CP018982.1,NZ_CP018980.1,NZ_CP018981.1	Complete genome	9166						x
Escherichia	coli	Ecol_AZ146	NZ_CP018991.1,NZ_CP018990.1,NZ_CP018988.1,NZ_CP018987.1,NZ_CP018986.1,NZ_CP018985.1,NZ_CP018984.1,NZ_CP018989.1	Complete genome	9160						x
Escherichia	coli	Ecol_AZ153	NZ_CP019000.1,NZ_CP018998.1,NZ_CP018997.1,NZ_CP018996.1,NZ_CP018999.1	Complete genome	9168						x
Escherichia	coli	Ecol_AZ159	NZ_CP019008.1,NZ_CP019007.1,NZ_CP019006.1	Complete genome	9163						x
Escherichia	coli	Ecol_AZ161	NZ_CP019012.1,NZ_CP019011.1,NZ_CP019009.1,NZ_CP019010.1	Complete genome	9169						x
Escherichia	coli	Ecol_AZ162	NZ_CP019015.1,NZ_CP019013.1,NZ_CP019014.1	Complete genome	9164						x
Escherichia	coli	Ecol_244	NZ_CP019020.1,NZ_CP019019.1,NZ_CP019018.1,NZ_CP019016.1,NZ_CP019017.1	Complete genome	9170						x
Escherichia	coli	CRE1540	NZ_CP019051.1,NZ_CP019052.1,NZ_CP019053.1,NZ_CP019054.1,NZ_CP019055.1	Complete genome	9260						x
Escherichia	coli	CRE1493	NZ_CP019071.1,NZ_CP019072.1,NZ_CP019073.1,NZ_CP019074.1,NZ_CP019075.1,NZ_CP019076.1	Complete genome	9261						x
Escherichia	coli	13TMH22	NZ_CP019256.1,NZ_CP019257.1,NZ_CP019258.1	Complete genome	9282						x
Escherichia	coli	13C1079T	NZ_CP019267.1,NZ_CP019268.1,NZ_CP019269.1,NZ_CP019270.1	Complete genome	9284						x
Escherichia	coli	XH993	NZ_CP019361.1,NZ_CP019360.1	Complete genome	?						x
Escherichia	coli	XH992	NZ_CP019392.1,NZ_CP019394.1,NZ_CP019395.1,NZ_CP019393.1	Complete genome	?						x
Escherichia	coli	WB61	NZ_CP020025.1	Complete genome	9290						x
Escherichia	coli	AR_0118	NZ_CP020048.1,NZ_CP020049.1,NZ_CP020050.1,NZ_CP020051.1	Complete genome	?	145					x
Escherichia	coli	AR_0104	NZ_CP020116.1,NZ_CP020117.1,NZ_CP020118.1,NZ_CP020119.1	Complete genome	9174						x
Escherichia	coli	BLR(DE3)	NZ_CP020368.1	Complete genome	9178						x
Escherichia	coli	103	NZ_CP020495.1,NZ_CP020496.1,NZ_CP020497.1	Complete genome	9360	215					x
Escherichia	coli	165	NZ_CP020509.1,NZ_CP020510.1,NZ_CP020511.1,NZ_CP020512.1,NZ_CP020513.1	Complete genome	9359						x
Escherichia	coli	219	NZ_CP020514.1,NZ_CP020515.1	Complete genome	157						x
Escherichia	coli	190	NZ_CP020520.1,NZ_CP020524.1,NZ_CP020523.1,NZ_CP020522.1,NZ_CP020521.1	Complete genome	9361						x
Escherichia	coli	HB-Coli0	NZ_CP020933.1,NZ_CP020934.1,NZ_CP020936.1	Complete genome	9180						x
Escherichia	coli	81009	NZ_CP021179.1,NZ_CP021180.1	Complete genome	24	104					x
Escherichia	coli	Z1002	NZ_CP021202.1,NZ_CP021203.1,NZ_CP021204.1,NZ_CP021205.1,NZ_CP021206.1	Complete genome	9182						x
Escherichia	coli	H105	NZ_CP021454.1,NZ_CP021871.1	Complete genome	669						x
Escherichia	coli	AR_0149	NZ_CP021532.1,NZ_CP021533.1,NZ_CP021534.1	Complete genome	74						x
Escherichia	coli	AR_0162	NZ_CP021683.1,NZ_CP021680.1,NZ_CP021681.1,NZ_CP021682.1,NZ_CP021684.1	Complete genome	96						x
Escherichia	coli	AR_0058	NZ_CP021689.1,NZ_CP021690.1,	Complete genome	?						x
Escherichia	coli	AR_0151	NZ_CP021691.1,NZ_CP021692.1,NZ_CP021693.1	Complete genome	109	214					x
Escherichia	coli	AR_0055	NZ_CP021935.1,NZ_CP021936.1,NZ_CP021937.1,NZ_CP021938.1	Complete genome	9198						x
Escherichia	coli	FDAARGOS_293	NZ_CP022050.2,NZ_CP022051.2,NZ_CP022052.2	Complete genome	9199						x
Escherichia	coli	WCHEC96200	NZ_CP022229.3,NZ_CP022228.3,NZ_CP022226.2,NZ_CP022227.3	Complete genome	9190	72					x
Escherichia	coli	16-9255	NZ_CP022407.1,NZ_CP022408.1	Complete genome	9249						x
Escherichia	coli	CDC#03-98	NZ_CP022689.1,NZ_CP022688.1	Complete genome	9204						x
Escherichia	coli	SA186	NZ_CP022730.1,NZ_CP022731.1,NZ_CP022732.1,NZ_CP022733.1,NZ_CP022734.1,NZ_CP022735.1	Complete genome	9437						x
Escherichia	coli	2011EL-1370-2	NZ_CP022912.1,NZ_CP022913.1,NZ_CP022914.1	Complete genome	9205						x
Escherichia	coli	FORC_069	NZ_CP023061.1,NZ_CP023062.1	Complete genome	9134	61					x
Escherichia	coli	ETEC-2265	NZ_CP023346.1,NZ_CP023347.1,NZ_CP023348.1	Complete genome	9208						x
Escherichia	coli	ETEC-2264	NZ_CP023349.1,NZ_CP023350.1,NZ_CP023351.1,NZ_CP023352.1	Complete genome	9209						x
Escherichia	coli	746	NZ_CP023353.1,NZ_CP023354.1,NZ_CP023355.1,NZ_CP023356.1	Complete genome	9215						x
Escherichia	coli	1283	NZ_CP023371.1,NZ_CP023374.1,NZ_CP023375.1,NZ_CP023373.1,NZ_CP023376.1,NZ_CP023372.1	Complete genome	9218						x
Escherichia	coli	1223	NZ_CP023383.1,NZ_CP023385.1,NZ_CP023384.1	Complete genome	714						x
Escherichia	coli	FDAARGOS_401	NZ_CP023531.1,NZ_CP023530.1	Complete genome	816	24					x
Escherichia	coli	SMN013SH2	NZ_CP023673.1,NZ_CP023674.1,NZ_CP023675.1	Complete genome	9264						x
Escherichia	coli	4/4	NZ_CP023826.1,NZ_CP023827.1,NZ_CP023828.1,NZ_CP023829.1,NZ_CP023830.1,NZ_CP023831.1,NZ_CP023832.1,NZ_CP023833.1	Complete genome	9434						x
Escherichia	coli	4/1-1	NZ_CP023844.1,NZ_CP023845.1,NZ_CP023846.1,NZ_CP023847.1,NZ_CP023848.1	Complete genome	9436						x
Escherichia	coli	4/0	NZ_CP023849.1,NZ_CP023850.1,NZ_CP023851.1,NZ_CP023852.1	Complete genome	9432						x
Escherichia	coli	2/0	NZ_CP023853.1,NZ_CP023854.1,NZ_CP023855.1,NZ_CP023856.1,NZ_CP023857.1,NZ_CP023858.1	Complete genome	9433						x
Escherichia	coli	FDAARGOS_433	NZ_CP023899.1,NZ_CP023903.1,NZ_CP023895.1,NZ_CP023896.1,NZ_CP023897.1,NZ_CP023905.1,NZ_CP023900.1,NZ_CP023898.1,NZ_CP023904.1,NZ_CP023902.1,NZ_CP023901.1	Complete genome	9220						x
Escherichia	coli	2014EL-1345-2	NZ_CP024223.1,NZ_CP024224.1,NZ_CP024225.1,NZ_CP024226.1,NZ_CP024227.1	Complete genome	9230						x
Escherichia	coli	2014EL-1343-2	NZ_CP024228.1,NZ_CP024229.1,NZ_CP024230.1,NZ_CP024231.1	Complete genome	9223						x
Escherichia	coli	F5505-C1	NZ_CP024257.1,NZ_CP024258.1,NZ_CP024259.1	Complete genome	9228						x
Escherichia	coli	F5656C1	NZ_CP024260.1,NZ_CP024261.1,NZ_CP024262.1	Complete genome	4641						x
Escherichia	coli	F6326-C1	NZ_CP024263.1,NZ_CP024264.1,NZ_CP024265.1	Complete genome	9233						x
Escherichia	coli	F9792	NZ_CP024273.1,NZ_CP024274.1	Complete genome	4649						x
Escherichia	coli	2011C-4315	NZ_CP024479.1,NZ_CP024480.1,NZ_CP024481.1	Complete genome	9118						x
Escherichia	coli	SMN152SH1	NZ_CP024618.1,NZ_CP024617.1,NZ_CP024616.1,NZ_CP024615.1	Complete genome	9262	153					x
Escherichia	coli	AR_0006	NZ_CP024851.1,NZ_CP024852.1,NZ_CP024853.1,NZ_CP024854.1	Complete genome	?						x
Escherichia	coli	AR_0015	NZ_CP024862.1,NZ_CP024863.1,NZ_CP024864.1,NZ_CP024865.1	Complete genome	?						x
Escherichia	coli	BH100 substr. MG2017	NZ_CP025251.1,NZ_CP025252.1,NZ_CP025253.1	Complete genome	9239	53					x
Escherichia	coli	K-12 substr. MG1655	NZ_CP025268.1	Complete genome	9248						x
Escherichia	coli	E-1246	NZ_CP025573.1,NZ_CP025574.1,NZ_CP025575.1	Complete genome	?						x
Escherichia	coli	SCEC020007	NZ_CP025627.1,NZ_CP025626.1,NZ_CP025625.1	Complete genome	9265						x
Escherichia	coli	602354	NZ_CP025847.1,NZ_CP025848.1	Complete genome	9447						x
Escherichia	coli	504239	NZ_CP025859.1,NZ_CP025860.1,NZ_CP025861.1	Complete genome	9449						x
Escherichia	coli	504237	NZ_CP025862.1,NZ_CP025863.1,NZ_CP025864.1	Complete genome	9439						x
Escherichia	coli	504211	NZ_CP025865.1,NZ_CP025868.1,NZ_CP025867.1,NZ_CP025866.1	Complete genome	9450						x
Escherichia	coli	503829	NZ_CP025869.1,NZ_CP025870.1,NZ_CP025871.1,NZ_CP025872.1	Complete genome	9444						x
Escherichia	coli	503025	NZ_CP025892.1,NZ_CP025894.1,NZ_CP025893.1,NZ_CP025895.1	Complete genome	9452						x
Escherichia	coli	103605	NZ_CP025920.1,NZ_CP025921.1,NZ_CP025922.1	Complete genome	9440	60					x
Escherichia	coli	ECONIH6	NZ_CP026199.1,NZ_CP026201.1,NZ_CP026200.1	Complete genome	9005						x
Escherichia	coli	KBN10P04869	NZ_CP026473.1,NZ_CP026474.1,NZ_CP026475.1,NZ_CP026476.1	Complete genome	9289						x
Escherichia	coli	WCHEC005237	NZ_CP026580.3,NZ_CP026572.2,NZ_CP026578.2,NZ_CP026579.1,NZ_CP026573.2,NZ_CP026574.2,NZ_CP026575.2,NZ_CP026577.2,NZ_CP026576.2	Complete genome	59						x
Escherichia	coli	DTU-1	NZ_CP026612.1	Complete genome	9273						x
Escherichia	coli	MS7163	NZ_CP026853.1,NZ_CP026854.1,NZ_CP026855.1	Complete genome	9354						x
Escherichia	coli	AR_0372	NZ_CP027134.1,NZ_CP027130.1,NZ_CP027132.1,NZ_CP027131.1,NZ_CP027133.1,NZ_CP027129.1	Complete genome	9292						x
Escherichia	coli	WCHEC025943	NZ_CP027205.2,NZ_CP027199.1,NZ_CP027202.2,NZ_CP027200.1,NZ_CP027201.2,NZ_CP027203.2,NZ_CP027204.2	Complete genome	9246						x
Escherichia	coli	2015C-3163	NZ_CP027219.1,NZ_CP027220.1	Complete genome	9299						x
Escherichia	coli	2015C-3101	NZ_CP027221.1,NZ_CP027222.1,NZ_CP027223.1	Complete genome	9300						x
Escherichia	coli	2015C-3108	NZ_CP027307.1,NZ_CP027308.1,NZ_CP027309.1	Complete genome	9301						x
Escherichia	coli	2014C-4135	NZ_CP027310.1,NZ_CP027311.1	Complete genome	9302						x
Escherichia	coli	2015C-3107	NZ_CP027317.1,NZ_CP027318.1	Complete genome	9334						x
Escherichia	coli	2013C-4830	NZ_CP027325.1,NZ_CP027326.1,NZ_CP027327.1	Complete genome	9304						x
Escherichia	coli	2013C-3277	NZ_CP027331.1,NZ_CP027332.1,NZ_CP027333.1,NZ_CP027334.1	Complete genome	9335						x
Escherichia	coli	2014C-3051	NZ_CP027338.1,NZ_CP027339.1	Complete genome	9305						x
Escherichia	coli	2013C-4361	NZ_CP027347.1,NZ_CP027348.1	Complete genome	9307						x
Escherichia	coli	2012C-4606	NZ_CP027352.1,NZ_CP027353.1,NZ_CP027354.1	Complete genome	4545	152					x
Escherichia	coli	95-3192	NZ_CP027362.1	Complete genome	9343						x
Escherichia	coli	2013C-3250	NZ_CP027380.1,NZ_CP027381.1,NZ_CP027382.1,NZ_CP027383.1,NZ_CP027384.1,NZ_CP027385.1	Complete genome	9340						x
Escherichia	coli	2014C-3057	NZ_CP027387.1,NZ_CP027386.1	Complete genome	9341						x
Escherichia	coli	2011C-4251	NZ_CP027388.1,NZ_CP027389.1	Complete genome	9342						x
Escherichia	coli	2015C-4944	NZ_CP027390.1,NZ_CP027391.1	Complete genome	9309						x
Escherichia	coli	AS19-RrmA-	NZ_CP027430.1	Complete genome	9294						x
Escherichia	coli	2014C-3599	NZ_CP027435.1,NZ_CP027436.1	Complete genome	4405						x
Escherichia	coli	2013C-3492	NZ_CP027445.1,NZ_CP027446.1	Complete genome	9311						x
Escherichia	coli	2014C-4423	NZ_CP027454.1,NZ_CP027455.1,NZ_CP027456.1	Complete genome	9346						x
Escherichia	coli	90-3040	NZ_CP027459.1,NZ_CP027460.1	Complete genome	9347						x
Escherichia	coli	07-4299	NZ_CP027462.1,NZ_CP027463.1	Complete genome	9349						x
Escherichia	coli	AR_0081	NZ_CP027534.1,NZ_CP027535.1,NZ_CP027537.1,NZ_CP027536.1	Complete genome	9296						x
Escherichia	coli	2013C-4081	NZ_CP027573.1,NZ_CP027574.1,NZ_CP027575.1,NZ_CP027576.1	Complete genome	9328						x
Escherichia	coli	2013C-4225	NZ_CP027577.1,NZ_CP027578.1	Complete genome	9329						x
Escherichia	coli	2013C-4538	NZ_CP027582.1,NZ_CP027583.1	Complete genome	9330						x
Escherichia	coli	00-3076	NZ_CP027584.1,NZ_CP027585.1	Complete genome	9322						x
Escherichia	coli	2012EL-2448	NZ_CP027586.1	Complete genome	9331						x
Escherichia	coli	2014C-3011	NZ_CP027591.1,NZ_CP027589.1,NZ_CP027590.1,NZ_CP027592.1	Complete genome	9324						x
Escherichia	coli	675SK2	NZ_CP027701.1,NZ_CP027703.1	Complete genome	9357						x
Escherichia	coli	2013C-3342	NZ_CP027766.1,NZ_CP027767.1	Complete genome	9352						x
Escherichia	coli	RM8352	NZ_CP028110.1,NZ_CP028111.1	Complete genome	9373						x
Escherichia	coli	RM8385	NZ_CP028112.1,NZ_CP028113.1,NZ_CP028114.1	Complete genome	9374						x
Escherichia	coli	RM9322	NZ_CP028117.1,NZ_CP028118.1,NZ_CP028119.1	Complete genome	9377						x
Escherichia	coli	RM10386	NZ_CP028126.1,NZ_CP028125.1,NZ_CP028124.1	Complete genome	9376						x
Escherichia	coli	RM9872	NZ_CP028379.1,NZ_CP028380.1	Complete genome	9416	22					x
Escherichia	coli	RM10466	NZ_CP028381.1,NZ_CP028382.1,NZ_CP028383.1	Complete genome	9379						x
Escherichia	coli	RM9131	NZ_CP028429.1,NZ_CP028430.1,NZ_CP028431.1	Complete genome	9391	150					x
Escherichia	coli	E41-1	NZ_CP028483.1,NZ_CP028484.1,NZ_CP028485.1,NZ_CP028486.1	Complete genome	9383						x
Escherichia	coli	149	NZ_CP028596.1,NZ_CP028597.1	Complete genome	9507	65					x
Escherichia	coli	144	NZ_CP028603.1,NZ_CP028606.1,NZ_CP028605.1,NZ_CP028604.1	Complete genome	9508	98					x
Escherichia	coli	143	NZ_CP028607.1,NZ_CP028608.1	Complete genome	9511						x
Escherichia	coli	142	NZ_CP028609.1,NZ_CP028612.1,NZ_CP028611.1,NZ_CP028610.1,NZ_CP028613.1	Complete genome	9512						x
Escherichia	coli	124	NZ_CP028650.1,NZ_CP028651.1	Complete genome	9510	93					x
Escherichia	coli	123	NZ_CP028652.1,NZ_CP028653.1	Complete genome	4430						x
Escherichia	coli	122	NZ_CP028654.1,NZ_CP028655.1	Complete genome	4438						x
Escherichia	coli	115	NZ_CP028674.1,NZ_CP028676.1,NZ_CP028675.1	Complete genome	9509	2					x
Escherichia	coli	111	NZ_CP028685.1,NZ_CP028686.1	Complete genome	4437	180					x
Escherichia	coli	110	NZ_CP028687.1,NZ_CP028689.1,NZ_CP028688.1	Complete genome	9514	74					x
Escherichia	coli	106	NZ_CP028698.1,NZ_CP028699.1	Complete genome	9130	178					x
Escherichia	coli	105	NZ_CP028700.1,NZ_CP028701.1	Complete genome	4655	94					x
Escherichia	coli	A12	NZ_CP028762.1	Complete genome	?						x
Escherichia	coli	AR437	NZ_CP029108.1,NZ_CP029103.1,NZ_CP029104.1,NZ_CP029105.1,NZ_CP029106.1,NZ_CP029107.1	Complete genome	9367						x
Escherichia	coli	AR435	NZ_CP029115.1,NZ_CP029113.1,NZ_CP029114.1,NZ_CP029116.1,NZ_CP029117.1,NZ_CP029118.1,NZ_CP029119.1,NZ_CP029120.1,NZ_CP029121.1	Complete genome	9368						x
Escherichia	coli	AR434	NZ_CP029122.1,NZ_CP029123.1	Complete genome	9369						x
Escherichia	coli	BH212	NZ_CP029239.1	Complete genome	9481						x
Escherichia	coli	ECCRA-119	NZ_CP029242.1,NZ_CP029243.1,NZ_CP029244.1,NZ_CP029245.1	Complete genome	9378						x
Escherichia	coli	C	NZ_CP029371.1	Complete genome	9390						x
Escherichia	coli	3385	NZ_CP029420.1,NZ_CP029421.1,NZ_CP029422.1	Complete genome	9523						x
Escherichia	coli	DA33133	NZ_CP029574.1,NZ_CP029575.1	Complete genome	9380						x
Escherichia	coli	DA33135	NZ_CP029576.1,NZ_CP029577.1,NZ_CP029578.1	Complete genome	9382						x
Escherichia	coli	SD134209	NZ_CP029692.1,NZ_CP029690.1,NZ_CP029691.1	Complete genome	9384						x
Escherichia	coli	2016C-3878	NZ_CP029747.1,NZ_CP029748.1	Complete genome	9386	134					x
Escherichia	coli	MCJCHV-1	NZ_CP030111.1,NZ_CP030112.1,NZ_CP030113.1,NZ_CP030114.1,NZ_CP030115.1,NZ_CP030116.1	Complete genome	9398						x
Escherichia	coli	ER1709	NZ_CP030240.1	Complete genome	9425	13					x
Escherichia	coli	AR_451	NZ_CP030337.1,NZ_CP030335.1,NZ_CP030340.1,NZ_CP030339.1,NZ_CP030336.1,NZ_CP030338.1,NZ_CP030333.1,NZ_CP030334.1	Complete genome	9392						x
Escherichia	coli	2017C-4109	NZ_CP030767.1,NZ_CP030766.1,NZ_CP030765.1	Complete genome	9393						x
Escherichia	coli	2017C-4173W12	NZ_CP030768.1,NZ_CP030769.1,NZ_CP030770.1	Complete genome	9394						x
Escherichia	coli	AMSHJX01	NZ_CP030939.1,NZ_CP030940.1	Complete genome	9395						x
Escherichia	coli	EC17GD31	NZ_CP031293.1,NZ_CP031295.1,NZ_CP031294.1,NZ_CP031296.1,NZ_CP031297.1	Complete genome	9455						x
Escherichia	coli	RM9154-C1	NZ_CP031353.1,NZ_CP031350.1,NZ_CP031351.1,NZ_CP031352.1	Complete genome	?						x
Escherichia	coli	cq9	NZ_CP031546.1,NZ_CP031547.1,NZ_CP031548.1,NZ_CP031549.1,NZ_CP031550.1	Complete genome	9404						x
Escherichia	coli	UK_Dog_Liverpool	NZ_CP031653.1,NZ_CP031654.1,NZ_CP031655.1,NZ_CP031656.1,NZ_CP031657.1,NZ_CP031658.1	Complete genome	9014						x
Escherichia	coli	FWSEC0008	NZ_CP031906.1,NZ_CP031907.1	Complete genome	9499						x
Escherichia	coli	FWSEC0006	NZ_CP031910.1,NZ_CP031911.1	Complete genome	9496						x
Escherichia	coli	FWSEC0005	NZ_CP031912.1	Complete genome	9501						x
Escherichia	coli	FWSEC0004	NZ_CP031913.1,NZ_CP031914.1,NZ_CP031915.1	Complete genome	9498						x
Escherichia	coli	FWSEC0003	NZ_CP031916.1,NZ_CP031917.1,NZ_CP031918.1	Complete genome	9503						x
Escherichia	coli	FWSEC0002	NZ_CP031919.1,NZ_CP031920.1,NZ_CP031921.1	Complete genome	9502						x
Escherichia	coli	CT29	NZ_CP032073.1,NZ_CP032074.1,NZ_CP032075.1,NZ_CP032076.1,NZ_CP032077.1	Complete genome	?						x
Escherichia	coli	15.TR.026_OXA	NZ_CP032145.1	Complete genome	2683	163					x
Escherichia	coli	AR_0086	NZ_CP032201.1,NZ_CP032202.1,NZ_CP032203.1	Complete genome	9410						x
Escherichia	coli	AR_0067	NZ_CP032261.1,NZ_CP032258.1,NZ_CP032259.1,NZ_CP032260.1,NZ_CP032262.1	Complete genome	9413						x
Escherichia	coli	AR_0089	NZ_CP032265.1,NZ_CP032263.1,NZ_CP032264.1	Complete genome	9414						x
Escherichia	coli	SCEC020001	NZ_CP032426.1,NZ_CP032420.1,NZ_CP032425.1,NZ_CP032421.1,NZ_CP032422.1,NZ_CP032423.1,NZ_CP032424.1	Complete genome	9194						x
Escherichia	coli	118UI	NZ_CP032515.1,NZ_CP032517.1,NZ_CP032516.1	Complete genome	9417						x
Escherichia	coli	NZRM3614	NZ_CP032793.1,NZ_CP032794.1	Complete genome	9558						x
Escherichia	coli	ERL06-2503	NZ_CP032795.1,NZ_CP032796.1	Complete genome	9559						x
Escherichia	coli	ERL06-2442	NZ_CP032801.1,NZ_CP032802.1	Complete genome	9560						x
Escherichia	coli	ERL05-1306	NZ_CP032803.1,NZ_CP032804.1	Complete genome	9561						x
Escherichia	coli	ERL04-3476	NZ_CP032808.1,NZ_CP032809.1,NZ_CP032810.1	Complete genome	9562						x
Escherichia	coli	ERL03-1416	NZ_CP032811.1,NZ_CP032812.1,NZ_CP032813.1	Complete genome	9563						x
Escherichia	coli	SCEC020022	NZ_CP032892.1,NZ_CP032880.1,NZ_CP032881.1,NZ_CP032882.1,NZ_CP032883.1,NZ_CP032884.1,NZ_CP032889.1,NZ_CP032885.1,NZ_CP032886.1,NZ_CP032887.1,NZ_CP032888.1,NZ_CP032890.1,NZ_CP032891.1	Complete genome	9193						x
Escherichia	coli	CM IVRI KOL-1	NZ_CP033158.1,NZ_CP033161.1,NZ_CP033159.1,NZ_CP033160.1	Complete genome	9643						x
Escherichia	coli	TR01	NZ_CP033605.1	Complete genome	9426						x
Escherichia	coli	FDAARGOS_497	NZ_CP033850.1,NZ_CP033847.1,NZ_CP033848.1,NZ_CP033849.1,NZ_CP033851.1,NZ_CP033852.1,NZ_CP033853.1	Complete genome	9429						x
Escherichia	coli	FRIK804	NZ_CP034384.1,NZ_CP034385.1,NZ_CP034386.1,NZ_CP034387.1,NZ_CP034388.1	Complete genome	9608						x
Escherichia	coli	CRE1	NZ_CP034399.1,NZ_CP034396.1,NZ_CP034397.1,NZ_CP034400.1,NZ_CP034398.1	Complete genome	9471						x
Escherichia	coli	CRE10	NZ_CP034404.1,NZ_CP034401.1,NZ_CP034402.1,NZ_CP034405.1,NZ_CP034403.1	Complete genome	9472						x
Escherichia	coli	ATCC 98082	NZ_CP034658.1,NZ_CP034659.1	Complete genome	?						x
Escherichia	coli	2009C-3378	NZ_CP034792.1,NZ_CP034793.1	Complete genome	9461						x
Escherichia	coli	06-3462	NZ_CP034794.1,NZ_CP034795.1	Complete genome	9463						x
Escherichia	coli	08-3918	NZ_CP034797.1,NZ_CP034796.1,NZ_CP034798.1	Complete genome	9462						x
Escherichia	coli	2009C-4687	NZ_CP034799.1,NZ_CP034800.1	Complete genome	9464						x
Escherichia	coli	2010C-3142	NZ_CP034801.1,NZ_CP034802.1	Complete genome	4553						x
Escherichia	coli	2009C-3554	NZ_CP034803.1,NZ_CP034804.1,NZ_CP034805.1	Complete genome	9460						x
Escherichia	coli	2010C-3347	NZ_CP034806.1,NZ_CP034807.1	Complete genome	9465						x
Escherichia	coli	08-3914	NZ_CP034808.1,NZ_CP034809.1	Complete genome	4605						x
Escherichia	coli	SCEC020026	NZ_CP034958.1,NZ_CP034954.1,NZ_CP034955.1,NZ_CP034957.1,NZ_CP034956.1	Complete genome	9192	140					x
Escherichia	coli	WCHEC020032	NZ_CP034966.1,NZ_CP034959.1,NZ_CP034960.1,NZ_CP034961.1,NZ_CP034964.1,NZ_CP034962.1,NZ_CP034965.1,NZ_CP034963.1	Complete genome	9191						x
Escherichia	coli	EC25	NZ_CP035123.1,NZ_CP035124.1,NZ_CP035126.1,NZ_CP035127.1,NZ_CP035128.1,NZ_CP035125.1	Complete genome	9467						x
Escherichia	coli	C1-057	NZ_CP035366.1,NZ_CP035367.1	Complete genome	9469						x
Escherichia	coli	U13A	NZ_CP035477.1,NZ_CP035478.1,NZ_CP035479.1,NZ_CP035480.1,NZ_CP035481.1,NZ_CP035482.1,NZ_CP035483.1	Complete genome	9470	34					x
Escherichia	coli	FSIS11705876	NZ_CP035545.1,NZ_CP035546.1	Complete genome	9580						x
Escherichia	coli	RM12522-C8	NZ_CP035767.1,NZ_CP035766.1	Complete genome	?	100					x
Escherichia	coli	RM8988-C1	NZ_CP035770.1,NZ_CP035771.1	Complete genome	?	42					x
Escherichia	coli	WS1933D	NZ_CP035836.1,NZ_CP035837.1,NZ_CP035840.1,NZ_CP035839.1,NZ_CP035838.1	Complete genome	?						x
Escherichia	coli	TW11681	NZ_CP035855.1,NZ_CP035856.1,NZ_CP035859.1,NZ_CP035858.1,NZ_CP035857.1	Complete genome	?						x
Escherichia	coli	AR24.2b	NZ_CP035944.1	Complete genome	9515	15					x
Escherichia	coli	WCHEC025970	NZ_CP036177.1,NZ_CP036180.1,NZ_CP036181.1,NZ_CP036182.1,NZ_CP036183.1,NZ_CP036184.1,NZ_CP036179.1,NZ_CP036185.1,NZ_CP036178.1	Complete genome	9474						x
Escherichia	coli	S65EC	NZ_CP036245.1,NZ_CP036244.1	Complete genome	9475						x
Escherichia	coli	ATCC 25922	NZ_CP037449.1,NZ_CP037450.1	Complete genome	9678						x
Escherichia	coli	LHM10-1	NZ_CP037903.1,NZ_CP037904.1,NZ_CP037905.1,NZ_CP037907.1,NZ_CP037908.1,NZ_CP037909.1,NZ_CP037906.1,	Complete genome	9493						x
Escherichia	coli	CFSAN027346	NZ_CP037945.1,NZ_CP037946.1,NZ_CP037947.1	Complete genome	9478						x
Escherichia	coli	G3X16-2	NZ_CP038138.1,NZ_CP038139.1,NZ_CP038140.1	Complete genome	9494						x
Escherichia	coli	2 HS-C	NZ_CP038180.1,NZ_CP038181.1,NZ_CP038182.1	Complete genome	9484						x
Escherichia	coli	YB14-1	NZ_CP038284.1,NZ_CP038286.1,NZ_CP038285.1	Complete genome	?						x
Escherichia	coli	TX 376-2	NZ_CP038287.1,NZ_CP038289.1,NZ_CP038288.1	Complete genome	?						x
Escherichia	coli	TX 265-1	NZ_CP038290.1,NZ_CP038291.1	Complete genome	?						x
Escherichia	coli	TB21-1	NZ_CP038292.1,NZ_CP038293.1,NZ_CP038294.1	Complete genome	?						x
Escherichia	coli	TB182A	NZ_CP038295.1,NZ_CP038296.1,NZ_CP038297.1,NZ_CP038298.1,NZ_CP038299.1	Complete genome	?						x
Escherichia	coli	SS TX 754-1	NZ_CP038300.1,NZ_CP038301.1	Complete genome	?						x
Escherichia	coli	SS TX 313-1	NZ_CP038302.1,NZ_CP038304.1,NZ_CP038303.1	Complete genome	?						x
Escherichia	coli	SS NE 1040-1	NZ_CP038305.1,NZ_CP038308.1,NZ_CP038306.1,NZ_CP038307.1	Complete genome	?						x
Escherichia	coli	Show KS 470-1	NZ_CP038309.1,NZ_CP038312.1,NZ_CP038310.1,NZ_CP038311.1	Complete genome	?						x
Escherichia	coli	OK1	NZ_CP038313.1,NZ_CP038314.1,NZ_CP038315.1	Complete genome	?						x
Escherichia	coli	NE92	NZ_CP038316.1,NZ_CP038318.1,NZ_CP038317.1	Complete genome	?	86					x
Escherichia	coli	NE122	NZ_CP038319.1,NZ_CP038320.1	Complete genome	?						x
Escherichia	coli	NE 1169-1	NZ_CP038324.1,NZ_CP038327.1,NZ_CP038325.1,NZ_CP038326.1	Complete genome	?	92					x
Escherichia	coli	NE 1092-2	NZ_CP038328.1,NZ_CP038332.1,NZ_CP038329.1,NZ_CP038330.1,NZ_CP038331.1	Complete genome	?						x
Escherichia	coli	N8B7-2	NZ_CP038333.1,NZ_CP038335.1,NZ_CP038334.1	Complete genome	?						x
Escherichia	coli	H2495	NZ_CP038342.1,NZ_CP038343.1	Complete genome	4651						x
Escherichia	coli	G5295	NZ_CP038346.1,NZ_CP038348.1,NZ_CP038347.1	Complete genome	?	96					x
Escherichia	coli	F8952	NZ_CP038349.1,NZ_CP038350.1	Complete genome	?						x
Escherichia	coli	F8798	NZ_CP038351.1,NZ_CP038352.1	Complete genome	?						x
Escherichia	coli	F8092B	NZ_CP038355.1,NZ_CP038356.1	Complete genome	?						x
Escherichia	coli	F7508	NZ_CP038357.1,NZ_CP038359.1,NZ_CP038358.1	Complete genome	?						x
Escherichia	coli	F7386	NZ_CP038360.1,NZ_CP038362.1,NZ_CP038361.1	Complete genome	?						x
Escherichia	coli	F7349	NZ_CP038363.1,NZ_CP038364.1,NZ_CP038365.1	Complete genome	4645						x
Escherichia	coli	F6321	NZ_CP038369.1,NZ_CP038371.1,NZ_CP038370.1	Complete genome	?						x
Escherichia	coli	F1273	NZ_CP038376.1,NZ_CP038379.1,NZ_CP038377.1,NZ_CP038378.1	Complete genome	?						x
Escherichia	coli	E32511	NZ_CP038380.1,NZ_CP038382.1,NZ_CP038381.1	Complete genome	?						x
Escherichia	coli	DEC5D	NZ_CP038386.1,NZ_CP038387.1,NZ_CP038388.1	Complete genome	4630						x
Escherichia	coli	DEC5A	NZ_CP038394.1,NZ_CP038395.1,NZ_CP038396.1,NZ_CP038397.1	Complete genome	?						x
Escherichia	coli	BB24-1	NZ_CP038402.1,NZ_CP038404.1,NZ_CP038403.1	Complete genome	?						x
Escherichia	coli	17B6-2	NZ_CP038414.1,NZ_CP038415.1	Complete genome	?						x
Escherichia	coli	3-5-1	NZ_CP038416.1,NZ_CP038418.1,NZ_CP038417.1	Complete genome	9518	97					x
Escherichia	coli	2-6-2	NZ_CP038419.1,NZ_CP038420.1	Complete genome	?						x
Escherichia	coli	7636	NZ_CP038421.1,NZ_CP038422.1	Complete genome	?						x
Escherichia	coli	611	NZ_CP038428.1,NZ_CP038429.1,NZ_CP038430.1	Complete genome	?						x
Escherichia	coli	TT12B	NZ_CP038494.1,NZ_CP038495.1	Complete genome	9575	176					x
Escherichia	coli	MB41-1	NZ_CP039834.1,NZ_CP039835.1,NZ_CP039836.1	Complete genome	?						x
Escherichia	coli	MB9-1	NZ_CP040107.1,NZ_CP040108.1,NZ_CP040109.1,NZ_CP040110.1	Complete genome	?						x
Escherichia	coli	631	NZ_CP040263.1,NZ_CP040264.1,NZ_CP040265.1,NZ_CP040266.1,NZ_CP040267.1,NZ_CP040268.1	Complete genome	9546						x
Escherichia	coli	HB6	NZ_CP040305.1,NZ_CP040306.1	Complete genome	9567						x
Escherichia	coli	F1 E4	NZ_CP040307.1,NZ_CP040308.1	Complete genome	9568						x
Escherichia	coli	21B8	NZ_CP040309.1,NZ_CP040310.1	Complete genome	9569						x
Escherichia	coli	F3398	NZ_CP040311.1,NZ_CP040312.1	Complete genome	9570						x
Escherichia	coli	M7638	NZ_CP040313.1	Complete genome	9571						x
Escherichia	coli	MA11	NZ_CP040314.1,NZ_CP040315.1	Complete genome	9572						x
Escherichia	coli	CV261	NZ_CP040316.1,NZ_CP040317.1	Complete genome	9573						x
Escherichia	coli	BA22372	NZ_CP040397.1,NZ_CP040398.1,NZ_CP040399.1	Complete genome	9516						x
Escherichia	coli	ECP17-1298	NZ_CP040570.1,NZ_CP040571.1	Complete genome	9517						x
Escherichia	coli	BE104	NZ_CP040643.1	Complete genome	9519						x
Escherichia	coli	EK2009	NZ_CP040663.1	Complete genome	9521						x
Escherichia	coli	KR2009	NZ_CP040664.1	Complete genome	9520						x
Escherichia	coli	S17-1	NZ_CP040667.1	Complete genome	9522	79					x
Escherichia	coli	FC853_EC	NZ_CP040919.1,NZ_CP040920.1,NZ_CP040921.1,NZ_CP040922.1,NZ_CP040923.1	Complete genome	9525						x
Escherichia	coli	PT109	NZ_CP041031.1,NZ_CP041032.1,NZ_CP041033.1	Complete genome	9590						x
Escherichia	coli	CCUG 73778	NZ_CP041337.1,NZ_CP041338.1,NZ_CP041339.1,NZ_CP041340.1,NZ_CP041341.1,NZ_CP041342.1,NZ_CP041343.1	Complete genome	9574						x
Escherichia	coli	ECOL-18-VL-LA-PA-Ryan-0026	NZ_CP041392.1,NZ_CP041393.1,NZ_CP041394.1	Complete genome	2791						x
Escherichia	coli	STEC316	NZ_CP041431.1,NZ_CP041432.1	Complete genome	9615						x
Escherichia	coli	STEC313	NZ_CP041433.1,NZ_CP041434.1	Complete genome	9616						x
Escherichia	coli	Ec40743	NZ_CP041919.1,NZ_CP041920.1,NZ_CP041921.1,NZ_CP041922.1	Complete genome	9532						x
Escherichia	coli	EC2	NZ_CP041955.1,NZ_CP041956.1,NZ_CP041957.1,NZ_CP041958.1,NZ_CP041959.1,NZ_CP041960.1	Complete genome	9585						x
Escherichia	coli	GZ04-0086	NZ_CP042336.1,NZ_CP042337.1,NZ_CP042339.1,NZ_CP042338.1,NZ_CP042340.1	Complete genome	9483						x
Escherichia	coli	CFSAN061771	NZ_CP042896.1,NZ_CP042897.1,NZ_CP042898.1	Complete genome	?						x
Escherichia	coli	PG20180172	NZ_CP043183.1,NZ_CP043184.1	Complete genome	9541	3					x
Escherichia	coli	WCHEC025157	NZ_CP043279.1,NZ_CP043282.1,NZ_CP043283.1,NZ_CP043281.1,NZ_CP043280.1	Complete genome	?						x
Escherichia	coli	WCHEC040047	NZ_CP043295.1,NZ_CP043297.1,NZ_CP043298.1,NZ_CP043299.1,NZ_CP043296.1	Complete genome	?						x
Escherichia	coli	SL112	NZ_CP043486.1	Complete genome	9578						x
Escherichia	coli	AQ15	NZ_CP043487.1	Complete genome	9579	155					x
Escherichia	coli	Al Ain	NZ_CP043539.1	Complete genome	9544						x
Escherichia	coli	AR202.2	NZ_CP043946.1,NZ_CP043949.1,NZ_CP043948.1,NZ_CP043947.1	Complete genome	9388	9					x
Escherichia	coli	AR-0430	NZ_CP044140.1,NZ_CP044137.1,NZ_CP044138.1,NZ_CP044139.1,NZ_CP044141.1	Complete genome	9548						x
Escherichia	coli	AR-0429	NZ_CP044143.1,NZ_CP044142.1,NZ_CP044144.1	Complete genome	9549						x
Escherichia	coli	AR-0427	NZ_CP044148.1,NZ_CP044149.1,NZ_CP044150.1	Complete genome	4409						x
Escherichia	coli	RM9245	NZ_CP044314.1	Complete genome	9551						x
Escherichia	coli	SJ7	NZ_CP044315.1,NZ_CP051657.1,NZ_CP051658.1	Complete genome	9552						x
Escherichia	coli	P225M	CP044346.1,CP044348.1,CP044347.1	Complete genome	9595						x
Escherichia	coli	NMBU-W10C18	NZ_CP044403.1,NZ_CP044404.1,NZ_CP044402.1,NZ_CP044405.1,NZ_CP044406.1	Complete genome	?						x
Escherichia	coli	ET12567	NZ_CP045457.1	Complete genome	9566						x
Escherichia	coli	CFSAN076619	NZ_CP045863.1,NZ_CP045864.1,NZ_CP045865.1	Complete genome	9577						x
Escherichia	coli	AUSMDU00002545	NZ_CP045975.1,NZ_CP045976.1	Complete genome	9581						x
Escherichia	coli	1916D18	NZ_CP046000.1,NZ_CP045998.1,NZ_CP045999.1	Complete genome	9582						x
Escherichia	coli	RM19259	NZ_CP046527.1,NZ_CP046526.1	Complete genome	9589						x
Escherichia	coli	T16R	NZ_CP046716.1,NZ_CP046717.1,NZ_CP046718.1,NZ_CP046719.1	Complete genome	9653						x
Escherichia	coli	J-8	NZ_CP047002.1,NZ_CP047007.1,NZ_CP047004.1,NZ_CP047006.1,NZ_CP047003.1,NZ_CP047008.1,NZ_CP047009.1,NZ_CP047005.1	Complete genome	?						x
Escherichia	coli	K-12	NZ_CP047127.1,NZ_CP047128.1	Complete genome	9105	11					x
Escherichia	coli	Eco-15	NZ_CP047710.1,NZ_CP047711.1,NZ_CP047712.1,NZ_CP047713.1,NZ_CP047714.1	Complete genome	1930						x
Escherichia	coli	RUT3575	NZ_CP048010.1,NZ_CP048013.1,NZ_CP048011.1,NZ_CP048012.1,NZ_CP048009.1	Complete genome	?						x
Escherichia	coli	GZEC065	NZ_CP048025.1,NZ_CP048026.1,NZ_CP048028.1,NZ_CP048027.1	Complete genome	9619						x
Escherichia	coli	32-4	NZ_CP048310.1,NZ_CP048311.1,NZ_CP048312.1,NZ_CP048313.1,NZ_CP048314.1,NZ_CP048315.1,NZ_CP048316.1,NZ_CP048317.1,NZ_CP048318.1,NZ_CP048319.1,NZ_CP048320.1,NZ_CP048321.1	Complete genome	9622						x
Escherichia	coli	124	NZ_CP048344.1,NZ_CP048345.1,NZ_CP048346.1,NZ_CP048347.1,NZ_CP048348.1	Complete genome	8664						x
Escherichia	coli	164	NZ_CP048367.1,NZ_CP048368.1,NZ_CP048369.1,NZ_CP048370.1	Complete genome	4032						x
Escherichia	coli	163	NZ_CP048371.1,NZ_CP048372.1,NZ_CP048373.1,NZ_CP048374.1,NZ_CP048375.1	Complete genome	9625						x
Escherichia	coli	STEFF_1	NZ_CP048609.1,NZ_CP048610.1,NZ_CP048611.1,NZ_CP048612.1,NZ_CP048613.1	Complete genome	?						x
Escherichia	coli	GW-AmxH19	NZ_CP048647.1,NZ_CP048648.1	Complete genome	9632						x
Escherichia	coli	E2	NZ_CP048915.1,NZ_CP048917.1,NZ_CP048919.1,NZ_CP048916.1,NZ_CP048918.1	Complete genome	587	56					x
Escherichia	coli	190693	NZ_CP048934.1	Complete genome	9635						x
Escherichia	coli	p11A	NZ_CP049077.2,NZ_CP049078.2,NZ_CP049079.2	Complete genome	9647						x
Escherichia	coli	p10A	NZ_CP049081.1,NZ_CP049082.1,NZ_CP049083.1,NZ_CP049080.1,NZ_CP049084.1	Complete genome	9648						x
Escherichia	coli	p4A	NZ_CP049085.2	Complete genome	9649						x
Escherichia	coli	E118	NZ_CP049196.1	Complete genome	9639						x
Escherichia	coli	E597	NZ_CP049197.1	Complete genome	9640						x
Escherichia	coli	UPEC-774U/190308	NZ_CP049852.1,NZ_CP049856.1,NZ_CP049855.1,NZ_CP049854.1,NZ_CP049853.1	Complete genome	?						x
Escherichia	coli	63-2	NZ_CP050040.1,NZ_CP050041.1,NZ_CP050042.1,NZ_CP050043.1	Complete genome	?						x
Escherichia	coli	52148	NZ_CP050382.1,NZ_CP050383.1,NZ_CP050384.1	Complete genome	2932						x
Escherichia	coli	RM13322	NZ_CP050498.1,NZ_CP050499.1	Complete genome	?						x
Escherichia	coli	2019_APHA	NZ_CP051609.1,NZ_CP051610.1,NZ_CP051611.1,NZ_CP051612.1,NZ_CP051613.1,NZ_CP051614.1	Complete genome	11115						x
Escherichia	coli	1162C	NZ_CP051659.1,NZ_CP051660.1	Complete genome	11657	52					x
Escherichia	coli	SCU-387	NZ_CP051688.1,NZ_CP051689.1,NZ_CP051690.1,NZ_CP051691.1	Complete genome	9674						x
Escherichia	coli	SCU-112	NZ_CP051725.1,NZ_CP051726.1	Complete genome	9665						x
Escherichia	coli	SCU-108	NZ_CP051735.1,NZ_CP051736.1,NZ_CP051737.1	Complete genome	9662	101					x
Escherichia	coli	SCU-484	NZ_CP051744.1,NZ_CP051745.1,NZ_CP051746.1,NZ_CP051747.1,NZ_CP051748.1	Complete genome	9675						x
Escherichia	coli	SCU-486	CP051749.1,CP051750.1	Complete genome	9676						x
Escherichia	coli	SCU-485	NZ_CP053245.1,NZ_CP053246.1	Complete genome	?						x
Escherichia	coli	SCU-482	NZ_CP053247.1,NZ_CP053248.1,NZ_CP053249.1,NZ_CP053250.1	Complete genome	?						x
Escherichia	coli	SCU-204	NZ_CP053251.2,NZ_CP054414.1,NZ_CP054413.1,NZ_CP053254.2,NZ_CP053255.2,NZ_CP053252.2	Complete genome	?						x
Escherichia	coli	SCU-308	NZ_CP053281.1,NZ_CP053282.1,NZ_CP053283.1	Complete genome	?						x
Escherichia	coli	T7Express_Crystal	NZ_CP053594.1	Complete genome	?						x
Escherichia	coli	Nico21(DE3)	NZ_CP053600.1	Complete genome	?	82					x
Escherichia	coli	BL21	NZ_CP053601.1	Complete genome	?						x
Escherichia	coli	Dam/Dcm	NZ_CP053603.1	Complete genome	?						x
Escherichia	coli	2-101	NZ_CP053785.1,NZ_CP053786.1	Complete genome	?						x
Escherichia	coli	CE1803A	NZ_CP053851.1	Complete genome	?						x
Escherichia	coli	258E	NZ_CP053855.1,NZ_CP097096.1,NZ_CP097097.1,NZ_CP097098.1	Complete genome	?						x
Escherichia	coli	STO_Bone2	NZ_CP054161.1,NZ_CP054165.1,NZ_CP054162.1,NZ_CP054164.1,NZ_CP054163.1	Complete genome	?						x
Escherichia	coli	EcPF40	NZ_CP054214.1,NZ_CP054215.1,NZ_CP054216.1,NZ_CP054217.1,NZ_CP054218.1	Complete genome	?						x
Escherichia	coli	EcPF18	NZ_CP054219.1,NZ_CP054220.1,NZ_CP054221.1,NZ_CP054222.1,NZ_CP054223.1	Complete genome	?						x
Escherichia	coli	LWY24	NZ_CP054556.1	Complete genome	?						x
Escherichia	coli	SWHEFF_69	NZ_CP055019.1,NZ_CP055020.1,NZ_CP055021.1	Complete genome	?						x
Escherichia	coli	Ec394-330266	NZ_CP056114.1,NZ_CP056115.1,NZ_CP056116.1	Complete genome	?						x
Escherichia	coli	AMSCJX04	NZ_CP058308.1,NZ_CP058309.1,NZ_CP058310.1,NZ_CP058311.1	Complete genome	?						x
Escherichia	coli	W60	NZ_CP058342.1,NZ_CP058343.1,NZ_CP058344.1	Complete genome	?						x
Escherichia	coli	EC1	NZ_CP058574.1,NZ_CP058575.1,NZ_CP058576.1,NZ_CP058577.1	Complete genome	?						x
Escherichia	coli	WCHEC035123	NZ_CP058651.1,NZ_CP058653.1,NZ_CP058654.1,NZ_CP058655.1,NZ_CP058652.1	Complete genome	9389	43					x
Escherichia	coli	5008	NZ_CP058661.1,NZ_CP058665.1,NZ_CP058664.1,NZ_CP058663.1,NZ_CP058662.1	Complete genome	?						x
Escherichia	coli	MBT-5	NZ_CP058682.2,NZ_CP058683.1,NZ_CP058684.1,NZ_CP058685.1,NZ_CP058686.1,NZ_CP058687.1,NZ_CP058688.1	Complete genome	?						x
Escherichia	coli	S163-2	NZ_CP058709.1,NZ_CP058710.1,NZ_CP058711.1,NZ_CP058712.1,NZ_CP058713.1	Complete genome	?						x
Escherichia	coli	M172-1	NZ_CP058714.1,NZ_CP058715.1,NZ_CP058716.1,NZ_CP058717.1,NZ_CP058718.1	Complete genome	?						x
Escherichia	coli	STLEFF_29	NZ_CP058879.1,NZ_CP058880.1,NZ_CP058881.1,NZ_CP058882.1,NZ_CP058883.1,NZ_CP058884.1,NZ_CP058885.1	Complete genome	?	136					x
Escherichia	coli	2D	NZ_CP059003.1,NZ_CP059005.1,NZ_CP059007.1,NZ_CP059008.1,NZ_CP059004.1,NZ_CP059006.1	Complete genome	?						x
Escherichia	coli	EC45	NZ_CP059125.1,NZ_CP059126.1,NZ_CP059127.1,NZ_CP059128.1,NZ_CP059129.1	Complete genome	?						x
Escherichia	coli	Ec55	NZ_CP059130.1,NZ_CP059131.1,NZ_CP059132.1,NZ_CP059133.1,NZ_CP059134.1	Complete genome	?						x
Escherichia	coli	C9	NZ_CP059281.1,NZ_CP059282.1	Complete genome	5375	103					x
Escherichia	coli	G1/2	NZ_CP060083.1	Complete genome	?						x
Escherichia	coli	EC27	NZ_CP060873.1,NZ_CP060874.1,NZ_CP060875.1,NZ_CP060877.1,NZ_CP060878.1,NZ_CP060879.1,NZ_CP060876.1,	Complete genome	?						x
Escherichia	coli	EC26	NZ_CP060880.1,NZ_CP060881.1,NZ_CP060882.1,NZ_CP060884.1,NZ_CP060883.1	Complete genome	?						x
Escherichia	coli	EC22	NZ_CP060892.1,NZ_CP060894.1,NZ_CP060895.1,NZ_CP060896.1,NZ_CP060897.1,NZ_CP060898.1,NZ_CP060893.1	Complete genome	75						x
Escherichia	coli	EC19	NZ_CP060908.1,NZ_CP060909.1,NZ_CP060910.1,NZ_CP060912.1,NZ_CP060913.1,NZ_CP060911.1	Complete genome	?	57					x
Escherichia	coli	EC15	NZ_CP060919.1,NZ_CP060920.1,NZ_CP060921.1,NZ_CP060923.1,NZ_CP060922.1	Complete genome	?	70					x
Escherichia	coli	EC13	NZ_CP060928.1,NZ_CP060929.1,NZ_CP060930.1,NZ_CP060932.1,NZ_CP060931.1	Complete genome	?						x
Escherichia	coli	EC9	NZ_CP060950.1,NZ_CP060951.1,NZ_CP060952.1	Complete genome	?	206					x
Escherichia	coli	EC8	NZ_CP060953.1,NZ_CP060962.1,NZ_CP060955.1,NZ_CP060956.1,NZ_CP060957.1,NZ_CP060958.1,NZ_CP060959.1,NZ_CP060960.1,NZ_CP060961.1,NZ_CP060954.1	Complete genome	?						x
Escherichia	coli	EC7	NZ_CP060963.1,NZ_CP060964.1,NZ_CP060965.1,NZ_CP060968.1,NZ_CP060966.1,NZ_CP060967.1	Complete genome	?						x
Escherichia	coli	EC3	NZ_CP060979.1,NZ_CP060980.1,NZ_CP060981.1,NZ_CP060983.1,NZ_CP060984.1,NZ_CP060985.1,NZ_CP060986.1,NZ_CP060982.1	Complete genome	?						x
Escherichia	coli	EC31	NZ_CP060987.1,NZ_CP060988.1,NZ_CP060989.1,NZ_CP060991.1,NZ_CP060992.1,NZ_CP060993.1,NZ_CP060990.1	Complete genome	?						x
Escherichia	coli	1EC213	NZ_CP061101.1,NZ_CP061102.1,NZ_CP061103.1,NZ_CP061104.1,NZ_CP061105.1,NZ_CP061106.1,NZ_CP061107.1	Complete genome	?						x
Escherichia	coli	1EC187	NZ_CP061108.1,NZ_CP061109.1,NZ_CP061110.1,NZ_CP061111.1,NZ_CP061112.1	Complete genome	?						x
Escherichia	coli	M00057	NZ_CP061339.1,NZ_CP061340.1	Complete genome	8389	169					x
Escherichia	coli	Z1834	NZ_CP062702.1,NZ_CP062703.1,NZ_CP062704.1	Complete genome	?						x
Escherichia	coli	Z1832	NZ_CP062708.1,NZ_CP062709.1,NZ_CP062710.1	Complete genome	?	38					x
Escherichia	coli	Z1816	NZ_CP062719.1,NZ_CP062720.1	Complete genome	?	91					x
Escherichia	coli	Z1814	NZ_CP062723.1,NZ_CP062724.1	Complete genome	?	89					x
Escherichia	coli	Z1812	NZ_CP062727.1,NZ_CP062728.1	Complete genome	?						x
Escherichia	coli	Z1486	NZ_CP062749.1,NZ_CP062750.1,NZ_CP062751.1	Complete genome	?						x
Escherichia	coli	Z910	NZ_CP062752.1,NZ_CP062753.1,NZ_CP062754.1	Complete genome	?	90					x
Escherichia	coli	Z903	NZ_CP062755.1,NZ_CP062756.1,NZ_CP062757.1	Complete genome	?						x
Escherichia	coli	Z885	NZ_CP062763.1,NZ_CP062764.1,NZ_CP062765.1	Complete genome	?						x
Escherichia	coli	Z866	NZ_CP062766.1,NZ_CP062767.1,NZ_CP062768.1	Complete genome	?						x
Escherichia	coli	Z852	NZ_CP062769.1,NZ_CP062770.1	Complete genome	?						x
Escherichia	coli	Z570	NZ_CP062771.1,NZ_CP062772.1,NZ_CP062773.1	Complete genome	?						x
Escherichia	coli	Z1836	NZ_CP062778.1,NZ_CP062779.1	Complete genome	?	181					x
Escherichia	coli	Z869	NZ_CP062782.1,NZ_CP062783.1,NZ_CP062784.1,NZ_CP062785.1,NZ_CP062786.1	Complete genome	?						x
Escherichia	coli	Res13-Lact-EA06-22	NZ_CP062910.1,NZ_CP062911.1,NZ_CP062912.1,NZ_CP062913.1,NZ_CP062914.1,NZ_CP062915.1	Complete genome	?						x
Escherichia	coli	KC-Dl-1	NZ_CP063046.1	Complete genome	?						x
Escherichia	coli	EM22-18-53	NZ_CP063459.1,NZ_CP063460.1,NZ_CP063461.1,NZ_CP063462.1,NZ_CP063463.1,NZ_CP063464.1,NZ_CP063465.1,NZ_CP063466.1	Complete genome	?						x
Escherichia	coli	EM06-18-14	NZ_CP063479.1,NZ_CP063480.1,NZ_CP063481.1,NZ_CP063482.1	Complete genome	?						x
Escherichia	coli	EM03-18-08	NZ_CP063483.1,NZ_CP063484.1,NZ_CP063485.1,NZ_CP063486.1	Complete genome	?						x
Escherichia	coli	EF5-18-41	NZ_CP063492.1,NZ_CP063493.1,NZ_CP063494.1,NZ_CP063495.1,NZ_CP063496.1,NZ_CP063497.1,NZ_CP063498.1	Complete genome	?						x
Escherichia	coli	EH09-18-41	NZ_CP063503.1,NZ_CP063504.1,NZ_CP063505.1,NZ_CP063506.1,NZ_CP063507.1,NZ_CP063508.1,NZ_CP063509.1,NZ_CP063510.1	Complete genome	?						x
Escherichia	coli	EH01-18-04-A	NZ_CP063515.1,NZ_CP063516.1,NZ_CP063517.1	Complete genome	?						x
Escherichia	coli	ST131	NZ_CP063774.1,NZ_CP063775.1,NZ_CP063776.1,NZ_CP063777.1,NZ_CP063778.1	Complete genome	?						x
Escherichia	coli	Wll001	NZ_CP064167.1,NZ_CP064168.1,NZ_CP064169.1	Complete genome	4532	51					x
Escherichia	coli	20	NZ_CP064847.1,NZ_CP064848.1,NZ_CP064849.1,NZ_CP064850.1	Complete genome	?						x
Escherichia	coli	EE72d	NZ_CP065136.1	Complete genome	?						x
Escherichia	coli	AR Bank #0346	NZ_CP066366.1,NZ_CP066367.1,NZ_CP066368.1	Complete genome	1355						x
Escherichia	coli	ECP19-2498	NZ_CP066748.1,NZ_CP066749.1,NZ_CP066750.1,NZ_CP066751.1,NZ_CP066752.1	Complete genome	?						x
Escherichia	coli	ECP19-798	NZ_CP066756.1,NZ_CP066757.1,NZ_CP066758.1	Complete genome	4650						x
Escherichia	coli	ECP19-198	NZ_CP066759.1,NZ_CP066760.1,NZ_CP066761.1	Complete genome	?						x
Escherichia	coli	Ec-FL1-1X	NZ_CP066836.1,NZ_CP066837.1,NZ_CP066838.1	Complete genome	?						x
Escherichia	coli	Z30	NZ_CP066844.1,NZ_CP066846.1,NZ_CP066845.1	Complete genome	?						x
Escherichia	coli	SBF22	NZ_CP067235.1,NZ_CP067236.1,NZ_CP067237.1,NZ_CP067238.1,NZ_CP067239.1,NZ_CP067240.1	Complete genome	?						x
Escherichia	coli	P19_598	NZ_CP067241.1,NZ_CP067242.1,NZ_CP067243.1,NZ_CP067244.1	Complete genome	?						x
Escherichia	coli	ECJXMCRH7	NZ_CP067342.1,NZ_CP067343.1,NZ_CP067344.1	Complete genome	?						x
Escherichia	coli	XJW9B263	NZ_CP067399.1,NZ_CP067400.1,NZ_CP067401.1	Complete genome	?						x
Escherichia	coli	U90	NZ_CP068035.1,NZ_CP068036.1,NZ_CP068037.1,NZ_CP068038.1,NZ_CP068039.1,NZ_CP068040.1	Complete genome	?						x
Escherichia	coli	RIVM_C018220	NZ_CP068801.1	Complete genome	4716						x
Escherichia	coli	RIVM_C018567	NZ_CP068805.1	Complete genome	2790	164					x
Escherichia	coli	RIVM_C018583	NZ_CP068807.1	Complete genome	530						x
Escherichia	coli	RIVM_C028568	NZ_CP068811.1	Complete genome	?						x
Escherichia	coli	RIVM_C029020	NZ_CP068812.1	Complete genome	2824						x
Escherichia	coli	RIVM_C028613	NZ_CP068814.1	Complete genome	6458						x
Escherichia	coli	RIVM_C028786	NZ_CP068817.1	Complete genome	475	10					x
Escherichia	coli	RIVM_C029042	NZ_CP068819.1	Complete genome	7083						x
Escherichia	coli	RIVM_C029952	NZ_CP068821.1	Complete genome	8209						x
Escherichia	coli	RIVM_C030256	NZ_CP068825.1	Complete genome	4999	168					x
Escherichia	coli	RIVM_C030371	NZ_CP068827.1	Complete genome	8166						x
Escherichia	coli	RIVM_C030443	NZ_CP068828.1	Complete genome	8272						x
Escherichia	coli	RIVM_C018707	NZ_CP068830.1	Complete genome	468						x
Escherichia	coli	FDAARGOS_1255	NZ_CP069447.1,NZ_CP069448.1,NZ_CP069449.1	Complete genome	?						x
Escherichia	coli	FDAARGOS_1256	NZ_CP069451.1,NZ_CP069452.1	Complete genome	?						x
Escherichia	coli	FDAARGOS_1264	NZ_CP069488.1,NZ_CP069489.1,NZ_CP069490.1,NZ_CP069491.1,NZ_CP069492.1,NZ_CP069493.1,NZ_CP069494.1	Complete genome	?						x
Escherichia	coli	FDAARGOS_1268	NZ_CP069501.1,NZ_CP069502.1,NZ_CP069503.1	Complete genome	?						x
Escherichia	coli	FDAARGOS_1259	NZ_CP069559.1,NZ_CP069560.1,NZ_CP069561.1,NZ_CP069562.1	Complete genome	?						x
Escherichia	coli	FDAARGOS_1265	NZ_CP069583.1,NZ_CP069584.1,NZ_CP069585.1	Complete genome	?						x
Escherichia	coli	FDAARGOS_1266	NZ_CP069589.1,NZ_CP069590.1,NZ_CP069591.1,NZ_CP069592.1	Complete genome	?						x
Escherichia	coli	ESM1.4	NZ_CP069627.1,NZ_CP069629.1,NZ_CP069628.1	Complete genome	?						x
Escherichia	coli	ESM2.2	NZ_CP069630.1,NZ_CP069632.1,NZ_CP069631.1	Complete genome	?						x
Escherichia	coli	SSGw1	NZ_CP069633.1,NZ_CP069635.1,NZ_CP069634.1	Complete genome	?						x
Escherichia	coli	SSGw2	NZ_CP069636.1,NZ_CP069638.1,NZ_CP069637.1	Complete genome	?						x
Escherichia	coli	SSGNw1	NZ_CP069639.1,NZ_CP069641.1,NZ_CP069640.1	Complete genome	?						x
Escherichia	coli	SSGNw2	NZ_CP069642.1,NZ_CP069644.1,NZ_CP069643.1	Complete genome	?						x
Escherichia	coli	MIN12	NZ_CP069657.1,NZ_CP069658.1,NZ_CP069659.1,NZ_CP069660.1,NZ_CP069662.1,NZ_CP069663.1,NZ_CP069664.1,NZ_CP069665.1,NZ_CP069661.1	Complete genome	?						x
Escherichia	coli	MIN11	NZ_CP069666.1,NZ_CP069667.1,NZ_CP069668.1,NZ_CP069670.1,NZ_CP069671.1,NZ_CP069672.1,NZ_CP069673.1,NZ_CP069674.1,NZ_CP069675.1,NZ_CP069676.1,NZ_CP069669.1	Complete genome	?						x
Escherichia	coli	FDAARGOS_1282	NZ_CP069865.1,NZ_CP069864.1,NZ_CP069866.1,NZ_CP069867.1,NZ_CP069868.1,NZ_CP069869.1,NZ_CP069870.1,NZ_CP069871.1,NZ_CP069872.1	Complete genome	?						x
Escherichia	coli	FDAARGOS_1289	NZ_CP069882.1,NZ_CP069883.1,NZ_CP069884.1,NZ_CP069885.1,NZ_CP069886.1,NZ_CP069887.1,NZ_CP069888.1,NZ_CP069889.1	Complete genome	?						x
Escherichia	coli	FDAARGOS_1295	NZ_CP069890.1,NZ_CP069891.1	Complete genome	?						x
Escherichia	coli	FDAARGOS_1302	NZ_CP069935.1,NZ_CP069934.1,NZ_CP069936.1,NZ_CP069937.1,NZ_CP069938.1	Complete genome	?						x
Escherichia	coli	FDAARGOS_1279	NZ_CP069957.1,NZ_CP069958.1,NZ_CP069959.1,NZ_CP069960.1	Complete genome	?						x
Escherichia	coli	FDAARGOS_1280	NZ_CP069973.1,NZ_CP069970.1,NZ_CP069971.1,NZ_CP069972.1,NZ_CP069974.1,NZ_CP069975.1,NZ_CP069976.1,NZ_CP069977.1	Complete genome	?						x
Escherichia	coli	FDAARGOS_1299	NZ_CP069978.1,NZ_CP069979.1	Complete genome	?						x
Escherichia	coli	FDAARGOS_1291	NZ_CP069980.1,NZ_CP069981.1,NZ_CP069982.1,NZ_CP069983.1,NZ_CP069984.1,NZ_CP069985.1,NZ_CP069986.1,NZ_CP069987.1,NZ_CP069988.1,NZ_CP069989.1	Complete genome	?						x
Escherichia	coli	FDAARGOS_1300	NZ_CP069996.1,NZ_CP069997.1,NZ_CP069998.1,NZ_CP069999.1,NZ_CP070000.1,NZ_CP070001.1,NZ_CP070002.1,NZ_CP070003.1,NZ_CP070004.1,NZ_CP070005.1,NZ_CP070006.1	Complete genome	?						x
Escherichia	coli	FDAARGOS_1288	NZ_CP070007.1,NZ_CP070008.1,NZ_CP070009.1,NZ_CP070010.1,NZ_CP070011.1,NZ_CP070012.1,NZ_CP070013.1,NZ_CP070014.1	Complete genome	?						x
Escherichia	coli	FDAARGOS_1293	NZ_CP070041.1,NZ_CP070042.1,NZ_CP070043.1	Complete genome	?						x
Escherichia	coli	FDAARGOS_1303	NZ_CP070045.1,NZ_CP070044.1	Complete genome	?						x
Escherichia	coli	FDAARGOS_1290	NZ_CP070048.1,NZ_CP070049.1,NZ_CP070050.1,NZ_CP070051.1,NZ_CP070052.1,NZ_CP070053.1,NZ_CP070054.1,NZ_CP070055.1,NZ_CP070056.1	Complete genome	?						x
Escherichia	coli	FDAARGOS_1372	NZ_CP070063.1,NZ_CP070065.1,NZ_CP070064.1	Complete genome	?						x
Escherichia	coli	FDAARGOS_1371	NZ_CP070077.1,NZ_CP070078.1,NZ_CP070079.1,NZ_CP070080.1,NZ_CP070076.1,NZ_CP070081.1	Complete genome	?						x
Escherichia	coli	FDAARGOS_1292	NZ_CP070124.1,NZ_CP070125.1,NZ_CP070126.1,NZ_CP070127.1,NZ_CP070128.1,NZ_CP070129.1,NZ_CP070130.1,NZ_CP070131.1	Complete genome	?						x
Escherichia	coli	FDAARGOS_1297	NZ_CP070148.1,NZ_CP070149.1,NZ_CP070150.1	Complete genome	?						x
Escherichia	coli	FDAARGOS_1276	NZ_CP070157.1	Complete genome	?						x
Escherichia	coli	10R	NZ_CP070232.1	Complete genome	?						x
Escherichia	coli	BTH101	NZ_CP070482.1	Complete genome	?						x
Escherichia	coli	ESC53083	NZ_CP070593.1,NZ_CP070592.1,NZ_CP070591.1,NZ_CP070590.1,NZ_CP070589.1,NZ_CP070588.1,NZ_CP070587.1	Complete genome	?						x
Escherichia	coli	3347558	NZ_CP071073.1,NZ_CP071074.1,NZ_CP071075.1,NZ_CP071076.1,NZ_CP071077.1,NZ_CP071078.1,NZ_CP071079.1	Complete genome	?						x
Escherichia	coli	EcPNK006	NZ_CP071436.1,NZ_CP071437.1,NZ_CP071438.1	Complete genome	?						x
Escherichia	coli	EcPNK004	NZ_CP071439.1,NZ_CP071440.1	Complete genome	?						x
Escherichia	coli	11202	NZ_CP071521.1	Complete genome	?						x
Escherichia	coli	EC20017429	NZ_CP071711.1,NZ_CP071712.1,NZ_CP071713.1,NZ_CP071714.1,NZ_CP071715.1,NZ_CP071716.1	Complete genome	?						x
Escherichia	coli	SB0258h1	NZ_CP071954.1	Complete genome	?						x
Escherichia	coli	NC101	NZ_CP072787.1	Complete genome	?	30					x
Escherichia	coli	184/2aE	NZ_CP072858.1,NZ_CP072861.1,NZ_CP072862.1,NZ_CP072863.1,NZ_CP072864.1,NZ_CP072860.1,NZ_CP072859.1	Complete genome	?						x
Escherichia	coli	EC2341	NZ_CP072976.1,NZ_CP072977.1,NZ_CP072978.1,NZ_CP072979.1	Complete genome	?						x
Escherichia	coli	2547	NZ_CP072980.1,NZ_CP072982.1,NZ_CP072981.1	Complete genome	?						x
Escherichia	coli	CE2050	NZ_CP073621.1,NZ_CP073622.1,NZ_CP073623.1	Complete genome	8597	166					x
Escherichia	coli	MB165	NZ_CP073924.1,NZ_CP073925.1	Complete genome	?						x
Escherichia	coli	MB98	NZ_CP073926.1,NZ_CP073927.1,NZ_CP073928.1	Complete genome	?						x
Escherichia	coli	MB57	NZ_CP073932.1,NZ_CP073933.1,NZ_CP073934.1,NZ_CP073935.1	Complete genome	?						x
Escherichia	coli	MB49	NZ_CP073953.1,NZ_CP073954.1,NZ_CP073955.1,NZ_CP073956.1,NZ_CP073957.1	Complete genome	?						x
Escherichia	coli	MB1	NZ_CP073994.1,NZ_CP073995.1	Complete genome	?						x
Escherichia	coli	PM22	NZ_CP074019.1,NZ_CP074020.1,NZ_CP074021.1,NZ_CP074022.1,NZ_CP074023.1	Complete genome	?						x
Escherichia	coli	PK12	NZ_CP074031.1,NZ_CP074032.1	Complete genome	?						x
Escherichia	coli	PI6	NZ_CP074042.1,NZ_CP074043.1,NZ_CP074044.1,NZ_CP074045.1,NZ_CP074046.1	Complete genome	?						x
Escherichia	coli	EC16	NZ_CP074120.1,NZ_CP074122.1,NZ_CP074123.1,NZ_CP074125.1,NZ_CP074124.1,NZ_CP074121.1	Complete genome	?						x
Escherichia	coli	702/18	NZ_CP074701.1,NZ_CP074702.1,NZ_CP074703.1,NZ_CP074704.1,NZ_CP074705.1,NZ_CP074706.1	Complete genome	5573						x
Escherichia	coli	EC_J_9	NZ_CP075062.1,NZ_CP075064.1,NZ_CP075067.1,NZ_CP075063.1,NZ_CP075065.1,NZ_CP075066.1	Complete genome	?						x
Escherichia	coli	no107	NZ_CP075374.1,NZ_CP075378.1,NZ_CP075375.1,NZ_CP075376.1,NZ_CP075377.1	Complete genome	?						x
Escherichia	coli	P15-385	NZ_CP075627.1,NZ_CP075628.1,NZ_CP075629.1,NZ_CP075630.1,NZ_CP075631.1	Complete genome	?						x
Escherichia	coli	STEC2017-197	NZ_CP075663.1,NZ_CP075664.1	Complete genome	?						x
Escherichia	coli	CPww7	NZ_CP075716.1,NZ_CP075717.1,NZ_CP075718.1,NZ_CP075719.1,NZ_CP075720.1,NZ_CP075721.1	Complete genome	?						x
Escherichia	coli	CP52E	NZ_CP075731.1,NZ_CP075735.1,NZ_CP075736.1,NZ_CP075732.1,NZ_CP075734.1,NZ_CP075733.1	Complete genome	?						x
Escherichia	coli	Rafaela_II	NZ_CP076230.1,NZ_CP076231.1	Complete genome	?						x
Escherichia	coli	7.1_Anguil	NZ_CP076232.1,NZ_CP076233.1,NZ_CP076234.1	Complete genome	?						x
Escherichia	coli	9.1_Anguil	NZ_CP076235.1,NZ_CP076236.1	Complete genome	?						x
Escherichia	coli	146N4	NZ_CP076237.1,NZ_CP076240.1,NZ_CP076238.1,NZ_CP076239.1	Complete genome	?						x
Escherichia	coli	Vac_07.1	NZ_CP076241.1,NZ_CP076242.1	Complete genome	?						x
Escherichia	coli	Balcarce_14.2	NZ_CP076243.1,NZ_CP076244.1	Complete genome	?						x
Escherichia	coli	Balcarce_24.2	NZ_CP076245.1,NZ_CP076247.1,NZ_CP076246.1	Complete genome	?						x
Escherichia	coli	Survcare321	NZ_CP076301.1,NZ_CP076302.1,NZ_CP076303.1,NZ_CP076304.1	Complete genome	?						x
Escherichia	coli	Survcare253	NZ_CP076305.1,NZ_CP076307.1,NZ_CP076310.1,NZ_CP076311.1,NZ_CP076309.1,NZ_CP076308.1,NZ_CP076306.1	Complete genome	3079						x
Escherichia	coli	Survcare045	NZ_CP076318.1,NZ_CP076319.1,NZ_CP076320.1,NZ_CP076321.1,NZ_CP076312.1,NZ_CP076313.1,NZ_CP076314.1,NZ_CP076316.1,NZ_CP076317.1,NZ_CP076315.1	Complete genome	?						x
Escherichia	coli	K-12 substr. AB1157	NZ_CP076404.1	Complete genome	?						x
Escherichia	coli	L3452210II	NZ_CP076527.1,NZ_CP076528.1,NZ_CP076529.1,NZ_CP076530.1,NZ_CP076531.1	Complete genome	8851	142					x
Escherichia	coli	NC19	NZ_CP076654.1,NZ_CP076655.1	Complete genome	?						x
Escherichia	coli	S22EC	NZ_CP076687.1,NZ_CP076688.1	Complete genome	?						x
Escherichia	coli	S21EC	NZ_CP076689.1,NZ_CP076690.1,NZ_CP076692.1,NZ_CP076691.1	Complete genome	?						x
Escherichia	coli	S103EC	NZ_CP076693.1,NZ_CP076694.1,NZ_CP076696.1,NZ_CP076695.1	Complete genome	?						x
Escherichia	coli	S10EC	NZ_CP076697.1,NZ_CP076699.1,NZ_CP076698.1,NZ_CP076700.1	Complete genome	11635						x
Escherichia	coli	JM83	NZ_CP077969.1	Complete genome	9181	78					x
Escherichia	coli	18SZHZ655Rt	NZ_CP080056.1,NZ_CP080065.1,NZ_CP080060.1,NZ_CP080062.1,NZ_CP080063.1,NZ_CP080064.1,NZ_CP080057.1,NZ_CP080058.1,NZ_CP080059.1,NZ_CP080061.1	Complete genome	?						x
Escherichia	coli	19SZHZ803Rt	NZ_CP080066.1,NZ_CP080067.1,NZ_CP080068.1,NZ_CP080069.1	Complete genome	?						x
Escherichia	coli	Dog168	NZ_CP080116.1	Complete genome	6115						x
Escherichia	coli	OV24	NZ_CP080117.1	Complete genome	?						x
Escherichia	coli	M70	NZ_CP080118.1	Complete genome	?						x
Escherichia	coli	M24	NZ_CP080120.1	Complete genome	?						x
Escherichia	coli	PK8217	NZ_CP080121.1,NZ_CP080123.1,NZ_CP080125.1,NZ_CP080122.1,NZ_CP080124.1	Complete genome	?						x
Escherichia	coli	PK8261	NZ_CP080155.1,NZ_CP080158.1,NZ_CP080157.1,NZ_CP080161.1,NZ_CP080162.1,NZ_CP080160.1,NZ_CP080159.1,NZ_CP080156.1	Complete genome	?	167					x
Escherichia	coli	P15-25	NZ_CP080233.1,NZ_CP080234.1	Complete genome	?						x
Escherichia	coli	PK5086	NZ_CP080370.1,NZ_CP080374.1,NZ_CP080373.1,NZ_CP080372.1,NZ_CP080371.1	Complete genome	?						x
Escherichia	coli	XL10-gold-ultracompetent	NZ_CP081008.1	Complete genome	?						x
Escherichia	coli	Stbl4	NZ_CP081009.1	Complete genome	?	64					x
Escherichia	coli	Ec1079	NZ_CP081306.1,NZ_CP081307.1,NZ_CP081308.1,NZ_CP081309.1,NZ_CP081310.1	Complete genome	?						x
Escherichia	coli	WW2	NZ_CP081881.1,NZ_CP081887.1,NZ_CP081888.1,NZ_CP081885.1,NZ_CP081886.1,NZ_CP081883.1,NZ_CP081884.1,NZ_CP081882.1	Complete genome	?						x
Escherichia	coli	NDM_12_14482	NZ_CP082127.1,NZ_CP082128.1	Complete genome	137	62					x
Escherichia	coli	CU37RT-2	NZ_CP082774.1	Complete genome	?						x
Escherichia	coli	CU568-3	NZ_CP082775.1	Complete genome	?						x
Escherichia	coli	SCAID WND2-2021 (3/145)	NZ_CP082827.1,NZ_CP082828.1,NZ_CP082829.1,NZ_CP082830.1	Complete genome	?						x
Escherichia	coli	SCAID WND1-2021 (1/128)	NZ_CP082831.1,NZ_CP082832.1	Complete genome	?						x
Escherichia	coli	RP437	NZ_CP083410.1	Complete genome	?						x
Escherichia	coli	elppa10	NZ_CP083478.1,NZ_CP083479.1,NZ_CP083480.1	Complete genome	?						x
Escherichia	coli	elppa9	NZ_CP083481.1,NZ_CP083482.1,NZ_CP083483.1,NZ_CP083484.1,NZ_CP083485.1,NZ_CP083486.1,NZ_CP083487.1,NZ_CP083488.1,NZ_CP083489.1,NZ_CP083490.1	Complete genome	?						x
Escherichia	coli	NDM5	NZ_CP083872.1,NZ_CP083873.1,NZ_CP083874.1,NZ_CP083875.1,NZ_CP083876.1	Complete genome	681	27					x
Escherichia	coli	EC2648-Vir2	NZ_CP083990.1,NZ_CP083991.1,NZ_CP083992.1	Complete genome	?	16					x
Escherichia	coli	BL21(RP)	NZ_CP084683.1	Complete genome	4458	73					x
Escherichia	coli	P24_WM1_05.20	NZ_CP085056.1,NZ_CP085057.1,NZ_CP085058.1,NZ_CP085059.1	Complete genome	?						x
Escherichia	coli	P30_L1_05.20	NZ_CP085060.1,NZ_CP085062.1,NZ_CP085061.1	Complete genome	?						x
Escherichia	coli	P31_YH1_02.21	NZ_CP085063.1,NZ_CP085065.1,NZ_CP085066.1,NZ_CP085067.1,NZ_CP085068.1,NZ_CP085064.1	Complete genome	?						x
Escherichia	coli	P27_L1_05.20	NZ_CP085069.1,NZ_CP085071.1,NZ_CP085072.1,NZ_CP085073.1,NZ_CP085070.1	Complete genome	3770						x
Escherichia	coli	P21_SE1_04.20	NZ_CP085074.1,NZ_CP085077.1,NZ_CP085076.1,NZ_CP085078.1,NZ_CP085079.1,NZ_CP085075.1	Complete genome	?						x
Escherichia	coli	EC195	NZ_CP085188.1,NZ_CP085189.1,NZ_CP085191.1,NZ_CP085190.1	Complete genome	?						x
Escherichia	coli	EC32	NZ_CP085619.1,NZ_CP085620.1,NZ_CP085621.1	Complete genome	?						x
Escherichia	coli	EC71	CP085622.1,CP085624.1,CP085625.1,CP085626.1,CP085623.1	Complete genome	?						x
Escherichia	coli	fEC.1	NZ_CP085638.1	Complete genome	?						x
Escherichia	coli	B95. delta A	NZ_CP085842.1	Complete genome	?						x
Escherichia	coli	779	NZ_CP086220.1,NZ_CP086221.1,NZ_CP086222.1,NZ_CP086223.1,NZ_CP086224.1,NZ_CP086225.1,NZ_CP086226.1,NZ_CP086227.1,NZ_CP086228.1	Complete genome	?						x
Escherichia	coli	SCPM-O-B-9427	NZ_CP086259.1,NZ_CP086260.1,NZ_CP086261.1,NZ_CP086262.1,NZ_CP086263.1,NZ_CP086264.1	Complete genome	?						x
Escherichia	coli	EBJ001	NZ_CP086336.1,NZ_CP086337.1	Complete genome	?						x
Escherichia	coli	ESY003	NZ_CP086340.1,NZ_CP086341.1	Complete genome	?						x
Escherichia	coli	RIVM_C037794	NZ_CP086623.1	Complete genome	7036	40					x
Escherichia	coli	RIVM_C036569	NZ_CP086627.1	Complete genome	10381						x
Escherichia	coli	E2	NZ_CP086662.1,NZ_CP086663.1	Complete genome	?						x
Escherichia	coli	114	NZ_CP087570.1,NZ_CP087571.1,NZ_CP087572.1	Complete genome	?						x
Escherichia	coli	6535WT	NZ_CP089032.1,NZ_CP089033.1	Complete genome	4658	39					x
Escherichia	coli	7386WT	NZ_CP089036.1,NZ_CP089037.1	Complete genome	?						x
Escherichia	coli	XD35	NZ_CP089142.1,NZ_CP089134.1,NZ_CP089135.1,NZ_CP089136.1,NZ_CP089137.1,NZ_CP089138.1,NZ_CP089139.1,NZ_CP089140.1,NZ_CP089141.1	Complete genome	?						x
Escherichia	coli	5-1	NZ_CP089445.1,NZ_CP089446.1,NZ_CP089447.1	Complete genome	?						x
Escherichia	coli	YL3	NZ_CP090196.1,NZ_CP090197.1	Complete genome	?						x
Escherichia	coli	STEC379	NZ_CP091024.1,NZ_CP091025.1	Complete genome	?						x
Escherichia	coli	1000C-3	NZ_CP091427.1,NZ_CP091429.1,NZ_CP091428.1	Complete genome	?						x
Escherichia	coli	KTa008	NZ_CP091651.1	Complete genome	?						x
Escherichia	coli	KMi025	NZ_CP091652.1,NZ_CP091654.1,NZ_CP091653.1,NZ_CP091655.1,NZ_CP091656.1,NZ_CP091657.1	Complete genome	?						x
Escherichia	coli	KFu023	NZ_CP091662.1,NZ_CP091663.1	Complete genome	?						x
Escherichia	coli	KKa019	NZ_CP091664.1	Complete genome	8397						x
Escherichia	coli	KOr019	NZ_CP091665.1,NZ_CP091666.1,NZ_CP091667.1,NZ_CP091668.1,NZ_CP091669.1,NZ_CP091670.1,NZ_CP091671.1	Complete genome	?						x
Escherichia	coli	KGu016	NZ_CP091704.1,NZ_CP091705.1,NZ_CP091706.1,NZ_CP091707.1,NZ_CP091708.1,NZ_CP091709.1,NZ_CP091710.1,NZ_CP091711.1	Complete genome	?						x
Escherichia	coli	DS566	NZ_CP092534.1	Complete genome	?	67					x
Escherichia	coli	WCHEC005215	NZ_CP092973.1,NZ_CP092977.1,NZ_CP092978.1,NZ_CP092979.1,NZ_CP092980.1,NZ_CP092975.1,NZ_CP092974.1,NZ_CP092976.1	Complete genome	75	71					x
Escherichia	coli	131	NZ_CP093011.1	Complete genome	?						x
Escherichia	coli	ER2683	NZ_CP093221.1	Complete genome	?	80					x
Escherichia	coli	EC-16-35	NZ_CP093226.1,NZ_CP093227.1,NZ_CP093228.1,NZ_CP093229.1,NZ_CP093231.1,NZ_CP093232.1,NZ_CP093233.1,NZ_CP093234.1,NZ_CP093230.1	Complete genome	?						x
Escherichia	coli	EC-14-2-9	NZ_CP093283.1,NZ_CP093284.1,NZ_CP093285.1,NZ_CP093287.1,NZ_CP093288.1,NZ_CP093286.1	Complete genome	?						x
Escherichia	coli	ST167	NZ_CP093919.1,NZ_CP093921.1,NZ_CP093922.1,NZ_CP093923.1,NZ_CP093924.1,NZ_CP093925.1,NZ_CP093920.1	Complete genome	?						x
Escherichia	coli	EC6868	NZ_CP095083.1,NZ_CP095084.1,NZ_CP095085.1	Complete genome	?						x
Escherichia	coli	w264	NZ_CP095088.1,NZ_CP095089.1	Complete genome	?						x
Escherichia	coli	Iso00225	NZ_CP095137.1,NZ_CP095138.1,NZ_CP095139.1	Complete genome	11355						x
Escherichia	coli	Iso00041	NZ_CP095155.1,NZ_CP095156.1,NZ_CP095157.1,NZ_CP095158.1,NZ_CP095159.1	Complete genome	11349						x
Escherichia	coli	EC9682	NZ_CP095271.1,NZ_CP095272.1,NZ_CP095273.1	Complete genome	?						x
Escherichia	coli	LS45	NZ_CP095448.1,NZ_CP095449.1,NZ_CP095450.1,NZ_CP095451.1,NZ_CP095452.1,NZ_CP095453.1	Complete genome	?						x
Escherichia	coli	EC6563	NZ_CP095856.1,NZ_CP095859.1,NZ_CP095857.1,NZ_CP095858.1	Complete genome	?						x
Escherichia	coli	17-07187	NZ_CP096976.1,NZ_CP096977.1,NZ_CP096978.1,NZ_CP096979.1	Complete genome	1075						x
Escherichia	coli	AGR4587	NZ_CP097360.1,NZ_CP097362.1,NZ_CP097361.1	Complete genome	?						x
Escherichia	coli	AGR6128	NZ_CP097367.1,NZ_CP097369.1,NZ_CP097368.1	Complete genome	?						x
Escherichia	coli	AGR5151	NZ_CP097370.1,NZ_CP097372.1,NZ_CP097371.1	Complete genome	?						x
Escherichia	coli	C288	NZ_CP097430.1,NZ_CP097431.1,NZ_CP097432.1,NZ_CP097433.1	Complete genome	?	126					x
Escherichia	coli	Z0117EC0062	NZ_CP098197.1,NZ_CP098198.1,NZ_CP098199.1,NZ_CP098200.1	Complete genome	?						x
Escherichia	coli	Z0117EC0056	NZ_CP098201.1,NZ_CP098202.1	Complete genome	?						x
Escherichia	coli	Z0117EC0055	NZ_CP098203.1,NZ_CP098204.1,NZ_CP098205.1	Complete genome	?						x
Escherichia	coli	Z0117EC0051	NZ_CP098210.1	Complete genome	?						x
Escherichia	coli	Z0117EC0032	NZ_CP098217.1,NZ_CP098218.1	Complete genome	?						x
Escherichia	coli	Z0117EC0013	NZ_CP098219.1,NZ_CP098220.1,NZ_CP098221.1,NZ_CP098222.1	Complete genome	?						x
Escherichia	coli	EC21Z-078	NZ_CP101257.1,NZ_CP101258.1,NZ_CP101261.1,NZ_CP101262.1,NZ_CP101260.1,NZ_CP101259.1	Complete genome	?	36					x
Escherichia	coli	2000-3039	NZ_CP101302.1,NZ_CP101303.1,NZ_CP101304.1	Complete genome	?						x
Escherichia	coli	2002-3211	NZ_CP101305.1,NZ_CP101306.1	Complete genome	396						x
Escherichia	coli	O111	CP101307.1,CP101309.1,CP101308.1	Complete genome	?						x
Escherichia	coli	99-3311	NZ_CP101310.1,NZ_CP101311.1	Complete genome	?						x
Escherichia	coli	DC71	NZ_CP101615.1,NZ_CP101616.1,NZ_CP101617.1,NZ_CP101618.1	Complete genome	?						x
Escherichia	coli	M171-1	NZ_CP101666.1,NZ_CP101667.1,NZ_CP101668.1	Complete genome	?						x
Escherichia	coli	35152	NZ_CP101705.1,NZ_CP101706.1	Complete genome	?						x
Escherichia	coli	LP50-1	NZ_CP101858.1,NZ_CP101859.1,NZ_CP101865.1,NZ_CP101864.1,NZ_CP101863.1,NZ_CP101860.1,NZ_CP101862.1,NZ_CP101861.1	Complete genome	?						x
Escherichia	coli	C31	NZ_CP102061.1,NZ_CP102063.1,NZ_CP102064.1,NZ_CP102062.1	Complete genome	?						x
Escherichia	coli	ST70	NZ_CP102244.1,NZ_CP102245.1,	Complete genome	?						x
Escherichia	coli	EC958	NZ_HG941718.1,NZ_HG941719.1,NZ_HG941720.1	Complete genome	670						x
[truncated: 675 more rows]
